# Supplementary material for: Characterization of phospholipid profiles of egg yolks: Newly classified plasmalogens, distribution of polyunsaturated fatty acids, and the effects of dietary enrichment
Source: Food Chem X. 2024 Dec 19;25:102105. doi: 10.1016/j.fochx.2024.102105 (PMC11732495; doi:10.1016/j.fochx.2024.102105)
Supplement: Supplementary Table S1 — Internal standard information. [file mmc2.xlsx]

## Sheet: 磷脂
Table. S1 Internal standard information.
Internal standard	Manufacturer
d9-PC32:0(16:0/16:0)	Avanti
d9-PC36:1p(18:0p/18:1)	Avanti
d7-PE33:1(15:0/18:1)	Avanti
d9-PE36:1p(18:0p/18:1)	Avanti
d31-PS(d31-16:0/18:1)	Avanti
d7-PA33:1(15:0/18:1)	Avanti
d7-PG33:1(15:0/18:1)	Avanti
d7-PI33:1(15:0/18:1)	Avanti
C17-SL	Avanti
d5-CL72:8(18:2)4	Avanti
Cer d18:1/15:0-d7	Avanti
d9-SM d18:1/18:1	Avanti
C8-GluCer	Avanti
C8-GalCer	Avanti
d3-LacCer d18:1/16:0	Avanti
Gb3 d18:1/17:0	Avanti
d7-LPC18:1	Avanti
d7-LPE18:1	Avanti
C17-LPI	Avanti
C17-LPA	Avanti
C17-LPS	Avanti
d17:1 Sph	Avanti
d17:1 S1P	Avanti
GM3-d18:1/18:0-d3	Matreya
