# Supplementary material for: Characterization of phospholipid profiles of egg yolks: Newly classified plasmalogens, distribution of polyunsaturated fatty acids, and the effects of dietary enrichment
Source: Food Chem X. 2024 Dec 19;25:102105. doi: 10.1016/j.fochx.2024.102105 (PMC11732495; doi:10.1016/j.fochx.2024.102105)
Supplement: Supplementary Table S2 — Content and relative abundance of phospholipid subclasses. [file mmc3.xlsx]

## Sheet: 磷脂
Table. S2 Content and relative abundance of phospholipid subclasses.
Lipid categories	Lipid subclasses	Number of identified lipid species	CY			MY
			Mean	SD	Relative abundance (%)	Mean	SD	Relative abundance (%)
Glycerophospholipids	PC	61	72.1879	3.88327	72.7073	70.0207	1.99052	74.2574
	PE	51	17.1103	2.34647	17.2334	15.8363	0.896158	16.7945
	PG	7	0.00692365	4.24888e-05	0.00697347	0.00782762	0.000582654	0.00830125
	PI	30	0.49388	0.0436154	0.497434	0.510344	0.047151	0.541223
	PA	15	0.0315947	0.00787231	0.031822	0.0270021	0.00207368	0.0286359
	PS	6	0.0206997	0.0026853	0.0208486	0.0215427	0.00116733	0.0228462
	CL	2	0.0232965	0.00308408	0.0234642	0.0284337	0.00423647	0.0301541
	BMP	2	0.000367369	5.55798e-05	0.000370012	0.000398793	3.01346e-05	0.000422923
	LPC	7	5.11241	0.315765	5.14919	4.1303	0.130022	4.38021
	LPE	5	1.42672	0.0674152	1.43698	1.05309	0.023992	1.11681
	LPA	6	0.00347886	0.000103201	0.00350389	0.00548895	0.000430342	0.00582106
	LPI	2	0.00248573	0.000347249	0.00250362	0.00291282	0.000336055	0.00308907
Sphingolipids	SM	8	2.1091	0.107097	2.12428	1.62034	0.154518	1.71838
	Cer	33	0.696597	0.0901636	0.701609	0.956684	0.0837899	1.01457
	Sph	1	0.0107682	0.00139559	0.0108457	0.0126477	0.00179759	0.013413
	GluCer	9	0.00308778	0.00052113	0.00311	0.00257556	0.000318922	0.0027314
	GalCer	21	0.0366356	0.00529341	0.0368992	0.0486202	0.00547204	0.051562
	LacCer	7	0.00576444	0.00074342	0.00580592	0.00591535	6.62662e-05	0.00627327
	GM3	3	0.00359546	0.000556421	0.00362133	0.00349132	0.00032204	0.00370257
