# Supplementary material for: Characterization of phospholipid profiles of egg yolks: Newly classified plasmalogens, distribution of polyunsaturated fatty acids, and the effects of dietary enrichment
Source: Food Chem X. 2024 Dec 19;25:102105. doi: 10.1016/j.fochx.2024.102105 (PMC11732495; doi:10.1016/j.fochx.2024.102105)
Supplement: Supplementary Table S3 — Combinations of PUFAs of the phospholipids. [file mmc4.xlsx]

## Sheet: 脂肪酸
	Table. S3 Combinations of PUFAs of the phospholipid.
Major phospholipids	Major phospholipids molecular species	CY			MY
		Mean	SD	Relative abundance (%)	Mean	SD	Relative abundance (%)
PC	PC32:2	0.106124	0.0135889	0.147011	0.0721061	0.00827391	0.102978
	PC34:3	0.654495	0.0955043	0.906655	1.22446	0.278547	1.74871
	PC34:2	13.6357	1.90798	18.8892	14.0999	1.71394	20.1368
	PC36:5	0.128059	0.0235865	0.177397	0.294309	0.0561283	0.420317
	PC36:4	1.96369	0.25557	2.72025	2.13805	0.172942	3.05346
	PC36:3	1.60935	0.206921	2.22939	1.94613	0.149407	2.77936
	PC36:2	6.39387	0.907045	8.85726	7.68887	0.749204	10.9809
	PC38:6	1.43277	0.251496	1.98478	4.99138	1.04942	7.12843
	PC38:5	1.31861	0.22603	1.82664	1.33504	0.226915	1.90664
	PC38:4	3.08913	0.409379	4.27929	2.77606	0.397339	3.96463
	PC38:3	0.660996	0.0864688	0.91566	0.651429	0.103815	0.930338
	PC38:2	0.151451	0.0231943	0.209802	0.157484	0.0117842	0.224911
	PC40:7	0.0523984	0.0101048	0.0725861	0.177002	0.0321917	0.252785
	PC40:6	0.51109	0.0713242	0.708	1.58491	0.323733	2.26349
	PC40:5	0.456885	0.0802146	0.63291	0.427782	0.0562463	0.610937
	PC40:4	0.145135	0.0206712	0.201052	0.106318	0.00792807	0.151837
	PC42:7	0.0107902	0.00142785	0.0149473	0.0204253	0.00489352	0.0291704
	PC42:6	0.00836826	0.00121875	0.0115923	0.0112449	0.000962119	0.0160594
	PC42:5	0.00230025	0.000321003	0.00318648	0.00113841	0.000135596	0.00162582
	LPC18:2	0.321759	0.0436504	6.2937	0.3749	0.0291219	9.07681
	LPC20:4	0.0527792	0.00679665	1.03237	0.0829224	0.00704832	2.00766
	LPC22:6	0.0230307	0.00348326	0.450486	0.0797578	0.00754611	1.93104
PE	PE34:3	0.0663511	0.0134143	0.387784	0.0754453	0.0141605	0.476408
	PE34:2	1.18681	0.255844	6.93623	0.879861	0.0794212	5.55598
	PE36:4	0.767899	0.155145	4.48793	0.70953	0.0538342	4.4804
	PE36:3	0.492274	0.116965	2.87706	0.464935	0.0535993	2.93588
	PE36:2	2.09373	0.491576	12.2367	1.99901	0.213762	12.6229
	PE38:6	0.829282	0.16832	4.84668	1.90201	0.194725	12.0105
	PE38:5	0.761833	0.156259	4.45248	0.692972	0.0604543	4.37585
	PE38:4	3.60302	0.829814	21.0576	2.96991	0.230242	18.7538
	PE38:3	0.536162	0.114255	3.13356	0.428736	0.0382824	2.7073
	PE40:6	0.637887	0.129076	3.72808	1.32374	0.141951	8.35887
	PE40:5	0.422963	0.0906165	2.47198	0.383765	0.0298524	2.42333
	PE40:4	0.137076	0.0310415	0.801132	0.103239	0.026178	0.651916
	PE42:6	0.0584035	0.0119495	0.341335	0.0769074	0.0075543	0.48564
	PE42:5	0.0508328	0.010314	0.297089	0.0826244	0.00618315	0.521741
	PE42:4	0.00483456	0.00102459	0.0282552	0.00375644	0.000344114	0.0237205
	SM 36:2	0.00900417	0.00130795	0.42692	0.0133163	0.0012082	0.82182
	SM 42:2	0.0683106	0.0100259	3.23885	0.0751641	0.00595278	4.63879
