# Supplementary material for: Characterization of phospholipid profiles of egg yolks: Newly classified plasmalogens, distribution of polyunsaturated fatty acids, and the effects of dietary enrichment
Source: Food Chem X. 2024 Dec 19;25:102105. doi: 10.1016/j.fochx.2024.102105 (PMC11732495; doi:10.1016/j.fochx.2024.102105)
Supplement: Supplementary Table S4 — Phospholipids containing PUFAs. [file mmc5.xlsx]

## Sheet: CYCFY - 副本
PL	CY1	CY2	CY3	CFY1	CFY2	CFY3	CMY1	CMY2	CMY3
PC32:2	0.125252	0.0981672	0.0949531	0.089147	0.092632	0.0825216	0.0786302	0.0604319	0.0772561
PC32:2(16:1/16:1)	0.0268112	0.0251662	0.0244845	0.0209089	0.0223862	0.0211016	0.0127123	0.0185351	0.0117178
PC32:1	0.961912	0.909412	0.925662	0.795313	0.882187	0.768336	0.549217	0.642017	0.484213
PC32:1(16:0/16:1)	0.216053	0.229235	0.221188	0.19968	0.178869	0.189248	0.150256	0.175897	0.122307
PC32:0	0.519011	0.56707	0.40728	0.466586	0.465841	0.396281	0.451564	0.499146	0.404052
PC34:3	0.769321	0.658668	0.535496	0.848705	0.792083	0.697335	1.61128	0.966535	1.09557
PC34:3(16:1/18:2)	0.115614	0.108439	0.0840198	0.117732	0.120153	0.101101	0.136712	0.11102	0.105286
PC34:2	15.7977	13.953	11.1565	18.0495	15.958	14.4532	16.5016	13.1824	12.6157
PC34:2(16:0/18:2)	2.8007	2.53489	2.51485	2.45676	2.41165	2.23442	2.06437	1.7172	2.10228
PC34:2(16:1/18:1)	0.376927	0.380891	0.361439	0.340521	0.322072	0.300677	0.298333	0.269168	0.213692
PC34:1	27.4409	27.8645	28.4656	26.9892	26.0105	22.7168	21.6778	18.2501	23.9403
PC34:1(16:0/18:1)	4.44702	4.29292	3.27748	4.86624	4.45549	3.96173	4.7115	5.0631	4.15421
PC34:1(16:1/18:0)	0.178612	0.230617	0.153461	0.238031	0.24855	0.206797	0.265542	0.276441	0.230343
PC34:0	2.9733	2.79706	2.89817	2.40428	2.65687	2.47693	2.15099	2.16388	2.28442
PC36:5	0.160387	0.119016	0.104776	0.16857	0.152176	0.136317	0.37309	0.246508	0.263329
PC36:5(18:3/18:2)	0.031378	0.0398157	0.0266976	0.0326761	0.0946394	0.0541091	0.0577313	0.0709138	0.0546742
PC36:5(20:5/16:0)	0.00596404	0.00626928	0.00458749	0.00949672	0.00907894	0.00789465	0.0476092	0.0431721	0.0385821
PC36:5(20:4/16:1)	0.0357375	0.0346081	0.0263796	0.0430702	0.0453448	0.0375764	0.0345297	0.0381026	0.0308687
PC36:4	2.19088	2.09354	1.60666	2.42683	2.3698	2.03856	2.16766	2.3335	1.91299
PC36:4(20:4/16:0)	1.18381	0.981771	0.812094	1.24688	1.26764	1.06867	0.998297	1.09639	0.89024
PC36:4(20:3/16:1)	0.00952829	0.0137294	0.00872164	0.014186	0.0162604	0.0129397	0.0141889	0.0137108	0.0118574
PC36:4(18:2/18:2)	0.251839	0.208561	0.17265	0.271673	0.422562	0.29505	0.310221	0.26178	0.2431
PC36:3	1.75878	1.75252	1.31674	1.91361	1.91273	1.62619	2.09338	2.00373	1.74127
PC36:3(20:3/16:0)	0.268261	0.22017	0.183162	0.282116	0.331615	0.260836	0.234836	0.291169	0.223552
PC36:3(18:1/18:2)	0.473933	0.403188	0.32892	0.465632	0.520463	0.41909	0.45185	0.502892	0.405765
PC36:2	7.44471	6.50555	5.23135	7.28323	7.67022	6.35521	8.68572	7.50138	6.87952
PC36:2(18:0/18:2)	1.0404	0.898523	0.727095	1.0711	1.34541	1.02702	1.01041	1.13093	0.910068
PC36:2(18:1/18:1)	1.45681	1.52373	1.1177	1.64304	1.91641	1.51277	1.59535	1.6805	1.39224
PC36:1	6.83762	6.38474	7.47401	6.11311	5.55908	6.27377	4.95839	4.96068	5.84281
PC36:1(18:0/18:1)	1.67634	1.67015	1.58573	1.50245	1.51368	1.43393	1.10114	1.35576	1.38375
PC36:0	0.657993	0.661466	0.727019	0.599333	0.553519	0.647406	0.494797	0.489962	0.58413
PC38:6	1.77273	1.35332	1.17227	1.43945	2.06415	1.48903	4.05205	6.45611	4.46597
PC38:6(22:6/16:0)	0.612691	0.546181	0.434577	0.575207	1.09128	0.708256	1.46448	2.10311	1.51622
PC38:6(22:5/16:1)	0.00829735	0.00739027	0.00588286	0.0141446	0.014985	0.0123801	0.00569961	0.00616589	0.00504283
PC38:6(20:4/18:2)	0.0264775	0.0296887	0.0210623	0.0234221	0.0253808	0.0207412	0.0199928	0.0242366	0.0187975
PC38:5	1.62159	1.25539	1.07887	2.36735	1.80751	1.77432	1.65515	1.15546	1.19451
PC38:5(22:5/16:0)	0.509757	0.484206	0.372736	0.781983	0.695373	0.627876	0.315527	0.454945	0.32745
PC38:5(20:4/18:1)	0.220646	0.222929	0.166341	0.239129	0.294125	0.226633	0.225864	0.199595	0.18082
PC38:5(20:3/18:2)	0.0047182	0.00407279	0.00329662	0.00692476	0.0071769	0.0059932	0.00583478	0.00473021	0.00449012
PC38:4	3.49157	3.24834	2.52747	3.82385	4.05829	3.34991	2.50651	3.33783	2.48384
PC38:4(20:4/18:0)	1.55464	1.47567	1.13637	1.70345	1.8529	1.51145	1.56565	1.40364	1.26195
PC38:4(20:3/18:1)	0.0525394	0.04691	0.0372935	0.0560737	0.0648319	0.0513849	0.0512225	0.0520273	0.0438812
PC38:3	0.740648	0.701525	0.540815	0.788325	0.857882	0.699638	0.573288	0.798141	0.582857
PC38:3(20:3/18:0)	0.225286	0.202087	0.160265	0.22194	0.32595	0.232853	0.202981	0.219743	0.179657
PC38:2	0.180656	0.149784	0.123915	0.181418	0.198627	0.161519	0.16429	0.167255	0.140907
PC38:1	0.0341385	0.0365652	0.0265139	0.0410224	0.0483978	0.0380036	0.0402659	0.0448854	0.0361893
PC40:7	0.0663863	0.0479375	0.0428714	0.0789007	0.0747725	0.0653111	0.150344	0.222292	0.15837
PC40:7(22:6/18:1)	0.0425564	0.0414732	0.0315111	0.0420117	0.0611805	0.0438567	0.0886114	0.127644	0.0919087
PC40:6	0.591529	0.523577	0.418165	0.595538	0.860685	0.618895	1.2991	2.03756	1.41808
PC40:6(22:6/18:0)	0.254004	0.25182	0.189684	0.4066	0.495345	0.383327	0.549042	0.952061	0.637969
PC40:6(22:5/18:1)	0.0386079	0.0468094	0.0320315	0.0680008	0.0666384	0.0572216	0.0282514	0.0429609	0.0302652
PC40:6(20:4/20:2)	0.0193336	0.0177084	0.0138908	0.0256934	0.0230092	0.0206986	0.00647595	0.00763791	0.00599839
PC40:5	0.565323	0.431516	0.373815	0.924794	0.739505	0.707327	0.39351	0.507083	0.382752
PC40:5(22:5/18:0)	0.256749	0.246097	0.188567	0.452041	0.391881	0.358667	0.175424	0.233723	0.173888
PC40:5(20:4/20:1)	0.0306337	0.0298136	0.0226677	0.0380257	0.0351053	0.0310807	0.0285288	0.025966	0.0231603
PC40:4	0.169224	0.147435	0.118747	0.249013	0.227888	0.202683	0.112502	0.111324	0.0951262
PC42:7(22:6/20:1)	0.00778424	0.00758118	0.00576203	0.0067694	0.0102223	0.00722149	0.0231107	0.0118349	0.0148519
PC42:7(22:5/20:2)	0.00440097	0.00377578	0.00306628	0.00772014	0.00642223	0.00601051	0.0040864	0.00396871	0.00342342
PC42:6(22:6/20:0)	0.0017944	0.00142703	0.00120803	0.00196036	0.00482332	0.00288306	0.008014	0.00589636	0.0059119
PC42:6(22:5/20:1)	0.0080359	0.0070007	0.00563872	0.0105	0.00853522	0.00808998	0.00440385	0.00535925	0.00414932
PC42:5(22:5_20:0)	0.00235646	0.00266227	0.00188203	0.00578631	0.00342146	0.0039133	0.00132797	0.00106867	0.00101858
PC	95.3485	89.7381	81.8321	98.1466	96.7342	85.241	91.0112	88.1412	86.1396
LPC16:1	0.0865406	0.0845873	0.0874663	0.0817196	0.0787679	0.071904	0.0702561	0.0554854	0.0633737
LPC16:0	2.95876	2.68639	2.42974	2.31557	2.39242	2.42089	2.11693	2.0009	2.06152
LPC18:2	0.368075	0.333945	0.263258	0.38083	0.477354	0.364728	0.404836	0.384428	0.335437
LPC18:1	0.879693	0.891971	0.837867	0.790244	0.752957	0.796799	0.691947	0.719754	0.568707
LPC18:0	1.09046	1.09351	1.01753	0.999802	1.01915	0.858054	0.818989	0.826573	0.783744
LPC20:4	0.0571016	0.058053	0.043183	0.0778585	0.0780766	0.0662724	0.0914552	0.0831184	0.0741938
LPC22:6	0.0228774	0.0273714	0.0188433	0.0362808	0.0668597	0.0438347	0.0782502	0.089661	0.0713623
LPC	5.46351	5.17583	4.69788	4.68231	4.86558	4.62248	4.27266	4.15992	3.95833
PE34:3	0.0574869	0.0562579	0.0853086	0.0658734	0.0573934	0.0523884	0.0953371	0.0634951	0.0675037
PE34:3(18:2/16:1)	0.00878867	0.00786636	0.0124913	0.0105405	0.00947835	0.00850799	0.00750448	0.00855148	0.00682378
PE32:2(16:1/16:1)	0.00204823	0.00191728	0.00173047	0.00134039	0.00142339	0.00168534	0.000674031	0.0011927	0.00140005
PE32:1	0.0477176	0.0228259	0.0529077	0.085207	0.0643658	0.0635684	0.0646716	0.0709786	0.0576513
PE32:1(16:1/16:0)	0.0235634	0.0268076	0.0229209	0.0214077	0.0197879	0.0204803	0.017114	0.0117913	0.0187699
PE34:2	0.907959	1.12657	1.5259	1.26148	1.27565	1.07828	0.981198	0.87114	0.787244
PE34:2(18:2/16:0)	0.50415	0.567088	0.461396	0.391454	0.364664	0.410357	0.307047	0.369724	0.287627
PE34:2(18:1/16:1)	0.0342056	0.0359737	0.0351124	0.0243946	0.0275017	0.0298262	0.0193149	0.0229485	0.0201208
PE34:1	2.35403	2.39911	2.65365	2.13953	2.23911	1.95208	1.8464	1.6918	1.92892
PE34:1(18:1/16:0)	0.664047	0.748862	1.05968	0.841643	0.847611	0.717933	0.799098	0.755729	0.660802
PE34:1(16:1/18:0)	0.0156723	0.0243037	0.029982	0.0277724	0.0308605	0.024919	0.0246993	0.0254275	0.0213039
PE34:0	0.235604	0.179587	0.311394	0.149732	0.160748	0.131954	0.176565	0.153265	0.140178
PE36:4	0.656458	0.65994	0.987298	0.837052	0.903852	0.739884	0.759662	0.734086	0.634843
PE36:4(20:4/16:0)	0.546011	0.531609	0.808215	0.648087	0.620797	0.539276	0.464565	0.49981	0.409859
PE36:4(18:2/18:2)	0.0678966	0.0640873	0.098988	0.0821052	0.110016	0.0816515	0.071349	0.0647934	0.0578605
PE36:4(18:1/18:3)	0.0129985	0.0144774	0.020607	0.0150876	0.0221955	0.0158453	0.0719081	0.0269816	0.0420281
PE36:3	0.346554	0.497344	0.632924	0.536834	0.504354	0.442505	0.539535	0.439276	0.415995
PE36:3(16:0/20:3)	0.0446606	0.0423764	0.0652777	0.0547546	0.057228	0.0475926	0.0367088	0.046138	0.0352099
PE36:3(18:1/18:2)	0.204539	0.183556	0.291071	0.219267	0.20531	0.180445	0.188876	0.16812	0.151724
PE36:2	1.48791	2.10135	2.69194	1.99485	2.60428	1.95463	2.29219	1.91624	1.78858
PE36:2(18:1/18:1)	0.44855	0.556751	0.753976	0.663873	0.665767	0.565097	0.614624	0.524636	0.484185
PE36:2(18:0/18:2)	0.662641	0.57956	0.931651	0.791627	0.844393	0.695308	0.738854	0.691748	0.608006
PE36:1	3.19638	2.60011	2.32955	1.87674	1.94052	2.28493	1.66158	1.80523	1.62233
PE36:1(18:0/18:1)	1.10813	1.13863	0.941136	0.91137	0.870937	0.79252	0.763349	0.754823	0.724153
PE38:7(16:1/22:6)	0.00284251	0.00281463	0.00424286	0.00491863	0.00345504	0.00355881	0.00815473	0.00631658	0.00615031
PE38:6	0.730637	0.690989	1.06622	1.45555	0.602302	0.874588	1.83837	2.16587	1.7018
PE38:6(16:0/22:6)	0.242393	0.222643	0.348778	0.241945	0.442479	0.29088	0.498228	0.690485	0.505203
PE38:5	0.619969	0.686031	0.979499	0.927426	0.880657	0.768435	0.768063	0.690825	0.620028
PE38:5(16:0/22:5)	0.311333	0.268558	0.434918	0.519306	0.397884	0.389806	0.15227	0.239608	0.166548
PE38:5(18:1/20:4)	0.170345	0.161153	0.248624	0.214099	0.21404	0.181959	0.151087	0.142901	0.124945
PE38:4	2.60037	3.57624	4.63246	3.54189	3.43371	2.96463	3.04737	3.20507	2.65729
PE38:4(18:0/20:4)	2.17176	2.02907	3.15062	2.54531	2.34971	2.08038	2.10899	2.01885	1.75433
PE38:4(18:1/20:3)	0.0163998	0.0176444	0.0255332	0.0214983	0.0229076	0.0188725	0.0132835	0.0135619	0.0114093
PE38:3	0.415059	0.504076	0.689351	0.542029	0.459731	0.425748	0.4772	0.425402	0.383606
PE38:3(18:0/20:3)	0.295556	0.275703	0.428444	0.348668	0.316072	0.282515	0.247549	0.263155	0.217049
PE40:6	0.537894	0.555627	0.820141	0.437656	1.05597	0.634791	1.26825	1.51856	1.18439
PE40:6(20:2/20:4)	0.00935713	0.00709976	0.0123427	0.0115849	0.00973098	0.00905924	0.00769388	0.00888671	0.00704675
PE40:6(18:1/22:5)	0.0190399	0.0163011	0.0265058	0.0328919	0.0279462	0.0258562	0.0117744	0.0150387	0.0113956
PE40:6(18:0/22:6)	0.160674	0.165212	0.244414	0.169378	0.315431	0.206044	0.377617	0.460806	0.35633
PE40:5	0.399474	0.325606	0.54381	0.642097	0.5288	0.497631	0.414586	0.393341	0.343369
PE40:5(20:1/20:4)	0.0127444	0.0107059	0.0175878	0.0185834	0.0142142	0.013939	0.0120621	0.0120081	0.0102298
PE40:5(20:2/20:3)	0.000763538	0.000573888	0.00100307	0.00073085	0.00067642	0.00059809	0.000603009	0.000711443	0.000558642
PE40:5(18:0/22:5)	0.226396	0.205405	0.323851	0.380376	0.287957	0.284041	0.153952	0.209138	0.154313
PE40:4	0.10032	0.134668	0.176241	0.185517	0.147755	0.141641	0.139322	0.0780241	0.0923721
PE40:4(18:0/22:4)	0.132574	0.0998297	0.174303	0.15935	0.145692	0.129643	0.0992154	0.111071	0.0893717
PE40:4(20:0/20:4)	0.00483733	0.00547053	0.00773089	0.00718932	0.00606469	0.00563295	0.00619225	0.0066091	0.00544057
PE42:6	0.0477469	0.0523734	0.0750902	0.0708981	0.0715496	0.0605403	0.0869924	0.0749179	0.0688119
PE42:6(22:2/20:4)	0.00266449	0.00249368	0.00386863	0.00373668	0.00352841	0.00308766	0.00259237	0.003019	0.00238484
PE42:5	0.0447399	0.0424021	0.0653565	0.0690264	0.045655	0.0487396	0.0861891	0.0877571	0.0739271
PE42:5(22:1/20:4)	0.0019824	0.00257683	0.00341943	0.00227115	0.00277525	0.00214472	0.00231503	0.00234454	0.00198032
PE42:4(22:0/20:4)	0.00452298	0.00376484	0.00621586	0.00934257	0.00731293	0.00707859	0.00370847	0.00419982	0.00336103
PE	22.9204	24.232	31.3157	26.2153	26.2423	23.1835	24.5265	24.5664	21.5268
LPE16:1	0.0105391	0.00830002	0.00822099	0.00797305	0.00771986	0.00747528	0.00631855	0.00600746	0.00586238
LPE16:0	0.518526	0.530451	0.459797	0.435215	0.449351	0.393367	0.351782	0.340482	0.38038
LPE18:2	0.0485281	0.0397081	0.0330885	0.0726131	0.0462396	0.0505124	0.0518347	0.0489632	0.0428391
LPE18:1	0.166069	0.151036	0.152795	0.134149	0.146731	0.13477	0.121951	0.125915	0.102242
LPE18:0	0.755457	0.714743	0.682897	0.587527	0.634404	0.551325	0.536934	0.497818	0.53993
LPE	1.49912	1.44424	1.3368	1.23748	1.28445	1.13745	1.06882	1.01919	1.07125
PI 35:2	0.00143847	0.00155477	0.00112247	0.00204806	0.00225611	0.00182927	0.00183633	0.00174091	0.00152032
PI 34:2	0.0392974	0.033747	0.0273917	0.0392795	0.0441932	0.0354759	0.0420591	0.0436575	0.0364296
PI34:2(18:2/16:0)	0.180502	0.169913	0.131406	0.163615	0.167684	0.140802	0.194693	0.165727	0.153179
PI 34:1	0.0264164	0.0267544	0.025872	0.0245541	0.0255976	0.0255811	0.0185475	0.0202889	0.0145636
PI34:1(18:1/16:0)	0.102108	0.105378	0.0975403	0.0868842	0.0817116	0.0848507	0.0796116	0.0794594	0.0596516
PI 36:4	0.0321075	0.0308021	0.0235911	0.0342268	0.0331778	0.028647	0.0374308	0.0309661	0.0290687
PI36:4(18:2/18:2)	0.00404685	0.00408412	0.00304912	0.00364234	0.00539797	0.00384213	0.00617283	0.00477823	0.0046542
PI36:4(16:0/20:4)	0.0849206	0.0896717	0.0654721	0.0882116	0.0903319	0.075881	0.0856761	0.0891058	0.0742823
PI 36:3	0.0219217	0.0208421	0.0160364	0.0235591	0.0211563	0.0190041	0.0311216	0.0309154	0.0263657
PI36:3(18:2/18:1)	0.038693	0.0402569	0.0296062	0.0460164	0.0511088	0.0412782	0.0680662	0.0425281	0.0470026
PI36:3(16:0/20:3)	0.0500813	0.0544854	0.0578261	0.0491126	0.0496465	0.0477324	0.0421574	0.0436382	0.0349818
PI 36:2	0.097469	0.0761036	0.0815982	0.0746379	0.0751125	0.0636439	0.0665044	0.0539669	0.0451767
PI36:2(18:1/18:1)	0.0369885	0.0475309	0.0359687	0.0359207	0.0345926	0.0299886	0.0297529	0.025711	0.020799
PI36:2(18:2/18:0)	0.466728	0.377611	0.364569	0.35605	0.358844	0.306263	0.305739	0.282322	0.220523
PI 36:1	0.0295312	0.0294747	0.0250775	0.0207394	0.02024	0.0174162	0.0195383	0.0190552	0.0144726
PI36:1(18:1/18:0)	0.124306	0.15756	0.119793	0.094761	0.110683	0.0873137	0.0885601	0.0820202	0.0639676
PI 38:6	0.00227815	0.00190516	0.00156874	0.003473	0.00248737	0.00253316	0.00530137	0.00791817	0.00561831
PI38:6(16:0/22:6)	0.00161538	0.00071504	0.000873907	0.0017017	0.00298328	0.00199112	0.00525796	0.00587186	0.00473017
PI 38:5	0.00796113	0.00535283	0.00499274	0.00785734	0.00809456	0.00677956	0.0103366	0.00939091	0.0083842
PI38:5(16:0/22:5)	0.00483416	0.00498178	0.00368098	0.00698274	0.00691487	0.00590649	0.00692673	0.00917038	0.00684127
PI 38:4	0.151753	0.15435	0.114788	0.17928	0.178226	0.15194	0.169743	0.197869	0.156235
PI38:4(18:0/20:4)	0.390213	0.415184	0.302024	0.451906	0.438361	0.378364	0.541392	0.37516	0.389534
PI 38:3	0.100905	0.115027	0.0950057	0.0917712	0.0932908	0.080026	0.0744216	0.0822355	0.0587464
PI38:3(18:0/20:3)	0.301007	0.35577	0.292536	0.277924	0.27913	0.242446	0.209065	0.257962	0.175135
PI 40:6	0.00280484	0.0030264	0.00218672	0.00740606	0.00366901	0.00470691	0.0236005	0.0242534	0.0203379
PI40:6(18:0/22:6)	0.0037005	0.00267034	0.00238907	0.00911669	0.00752779	0.00707391	0.010909	0.00770727	0.00791192
PI 40:5	0.00858035	0.00914246	0.00664606	0.00903567	0.0110039	0.0085168	0.0232631	0.015432	0.0164454
PI40:5(18:0/22:5)	0.0184631	0.0157872	0.0128438	0.0162542	0.0213364	0.015976	0.0414416	0.0317972	0.0311265
PI 40:4	0.00741656	0.00749038	0.0055901	0.0103201	0.00992116	0.00860254	0.00992617	0.0103698	0.00862577
PI 40:3	0.00171994	0.00171267	0.00128723	0.00216704	0.00236329	0.00192539	0.0025933	0.00256629	0.00219283
PI	2.33981	2.35888	1.95233	2.21845	2.23704	1.92634	2.25164	2.05358	1.7385
PA34:2	0.00629023	0.00454367	0.00460441	0.00459317	0.00423827	0.00425948	0.00314222	0.00411977	0.00375336
PA 34:2(16:0/18:2)	0.00634451	0.00580606	0.00516399	0.00498471	0.0049729	0.00461506	0.00443542	0.00339393	0.00423198
PA 34:2(18:1/16:1)	0.000720677	0.00235201	0.00130589	0.000721181	0.000689361	0.000700305	0.000537541	0.000460088	0.000604132
PA34:1	0.0246619	0.0145636	0.00983323	0.00960549	0.00847639	0.00807071	0.00620517	0.00710523	0.00719885
PA 34:1(16:0/18:1)	0.09448	0.0558939	0.0432553	0.0370351	0.0328563	0.0323474	0.0238847	0.0299266	0.0201793
PA36:2	0.00295299	0.00344412	0.00239892	0.00367332	0.00799867	0.00496059	0.00423125	0.00264636	0.00292298
PA 36:2(18:0/18:2)	0.00249893	0.00279459	0.00198507	0.00805485	0.00328968	0.00482143	0.00441486	0.00259884	0.00298082
PA 36:2(18:1/18:1)	0.0174058	0.0216589	0.0146493	0.0267802	0.0830965	0.0466976	0.0364048	0.02095	0.0243758
PA36:1	0.00417106	0.00368241	0.00294505	0.00415054	0.00796116	0.00514748	0.00480704	0.00308512	0.00335417
PA 36:1(18:0/18:1)	0.00910544	0.0104742	0.00734238	0.0114761	0.0292307	0.0173004	0.0206465	0.0101848	0.0131033
PA38:6	0.000600344	0.000640351	0.000465261	0.000773207	0.000763442	0.000653076	0.00151894	0.00114697	0.00113301
PA 38:6(18:1/20:5)	0.00181629	0.00171455	0.00132407	0.00241651	0.00728974	0.00412515	0.00442822	0.00257498	0.00297636
PA 38:5(18:1/20:4)	0.00121407	0.0012132	0.000910226	0.00313562	0.000641988	0.00160548	0.00172747	0.00119785	0.00124326
PA38:4	0.00194854	0.00215986	0.00154065	0.00185916	0.00326629	0.00217832	0.00155696	0.00131258	0.00121956
PA 38:4(18:0/20:4)	0.00092752	0.000828373	0.00065846	0.00167498	0.00108168	0.00117158	0.00108168	0.000967689	0.00087098
PA	0.175138	0.13177	0.0983822	0.120934	0.195853	0.138654	0.119023	0.0916709	0.0901478
PS 36:4	0.00223097	0.00236774	0.00172452	0.00267883	0.00222426	0.00208381	0.00193605	0.00292117	0.00206432
PS 38:6	0.0029231	0.00362435	0.00245529	0.005607	0.00385915	0.00402312	0.00771271	0.00550633	0.00561809
PS 38:5	0.00217258	0.00164663	0.0014322	0.00222852	0.00204893	0.00181792	0.00269717	0.00243089	0.00217943
PS 38:4	0.0123266	0.0125495	0.00932853	0.0159057	0.0137084	0.012586	0.0142525	0.0143268	0.0121462
PS 38:4(18:0/20:4)	0.00579166	0.00642975	0.00458303	0.00959178	0.00823178	0.00757501	0.00911122	0.0074536	0.00704005
PS 38:3	0.00248901	0.00283243	0.00199554	0.00292656	0.00262588	0.00235979	0.00245017	0.0026126	0.00215168
PS	0.0279339	0.0294504	0.0215191	0.0389383	0.0326984	0.0304456	0.0381599	0.0352514	0.0311998
LPI18:0	0.00209353	0.001956	0.00151857	0.00180672	0.00208276	0.00165303	0.00166565	0.0022194	0.00165115
LPI20:4	0.000784549	0.000589341	0.000515209	0.000804672	0.000764488	0.000666893	0.00108601	0.0011612	0.000955062
LPI	0.00287808	0.00254534	0.00203378	0.0026114	0.00284724	0.00231992	0.00275166	0.0033806	0.00260621
LPA16:1	0.000162812	0.000158198	0.000136429	0.000141412	0.000170319	0.000132486	0.000144047	8.18e-05	8.47e-05
LPA16:0	0.00148195	0.00127139	0.00162963	0.00108788	0.00110537	0.00109961	0.00105182	0.00101102	0.000876708
LPA18:3	4.44e-05	7.76e-05	5.07e-05	4.02e-05	3.54e-05	3.21e-05	4.17e-05	3.28e-05	4.3e-05
LPA18:2	0.000805216	0.000776837	0.000716877	0.00072075	0.000732863	0.000634828	0.00100363	0.000590593	0.000523428
LPA18:0	0.000779191	0.000839611	0.000607051	0.000488453	0.000418468	0.000385441	0.000384714	0.000501056	0.000376452
LPA20:4	0.000349185	0.000304406	0.000245097	0.000442279	0.000502998	0.000401743	0.000350694	0.000336469	0.000292044
LPA	0.00362276	0.00342805	0.00338578	0.00292098	0.00296542	0.00268621	0.00297661	0.00255374	0.00219633
Cer32:1	0.000208504	0.000370811	0.000217243	0.00047217	0.000394429	0.000368305	0.00035119	0.000388465	0.000314354
Cer33:1	0.000105274	0.000108734	8.03e-05	0.000216714	0.000150612	0.000156114	0.000264293	0.000177163	0.000187619
Cer34:1	0.0622014	0.045629	0.0404364	0.0564992	0.0638545	0.0511503	0.0766417	0.0741478	0.0640855
Cer34:0	0.00571755	0.00627993	0.00449905	0.00529146	0.00492512	0.00434205	0.00498139	0.00473671	0.00413019
Cer35:1	0.000521327	0.000444213	0.000362078	0.000652831	0.000633794	0.000546815	0.000716971	0.000658434	0.000584547
Cer36:1	0.0147456	0.0124941	0.0102149	0.015655	0.0133566	0.0123299	0.0144904	0.0205904	0.0149093
Cer36:0	0.00105646	0.00107709	0.000800083	0.000667991	0.000692135	0.000578053	0.000627996	0.000610993	0.00052657
Cer37:1	0.000588708	0.000466994	0.000395888	0.000567725	0.000655266	0.000519771	0.000482581	0.000675458	0.000492167
Cer38:1	0.0123131	0.0121359	0.00916838	0.0140794	0.013136	0.0115665	0.0137235	0.0167923	0.0129692
Cer38:0	0.000730966	0.00114719	0.000704309	0.000539792	0.000525157	0.000452603	0.000532123	0.000508542	0.000442283
Cer39:1	0.00623461	0.00716417	0.00502454	0.00704611	0.0081787	0.00647054	0.00731407	0.00883425	0.00686304
Cer39:0	0.000418388	0.000566602	0.000369371	0.000414057	0.000245328	0.000280239	0.000410399	0.000475615	0.000376556
Cer40:1	0.146772	0.135201	0.10574	0.192539	0.17156	0.154742	0.165071	0.219462	0.163427
Cer40:0	0.00937711	0.0110234	0.00765017	0.00754021	0.00766983	0.00646427	0.00650141	0.00726249	0.00584966
Cer41:1	0.0820438	0.0880938	0.0638016	0.102084	0.115541	0.0924905	0.134591	0.115697	0.106372
Cer41:0	0.00607024	0.00668884	0.00478465	0.00458668	0.00452967	0.00387444	0.00499548	0.00563154	0.00451648
Cer42:2	0.223216	0.23181	0.170635	0.238901	0.252404	0.208805	0.267548	0.284879	0.234782
Cer42:1	0.16654	0.151106	0.119117	0.30379	0.187398	0.208755	0.211348	0.251021	0.196507
Cer42:0	0.0059088	0.00870751	0.00548112	0.00554472	0.00529696	0.00460771	0.00557192	0.00622313	0.00501289
Cer43:2	0.00718912	0.00759401	0.00554367	0.00764028	0.00808125	0.00668165	0.010135	0.010216	0.00864915
Cer43:1	0.0123998	0.0118675	0.00910024	0.0119441	0.0164463	0.0120659	0.0168515	0.0224733	0.0167131
Cer43:0	0.000613784	0.00080406	0.000531691	0.000434875	0.000396404	0.000353294	0.000631441	0.000431751	0.000451856
Cer44:2	0.00353597	0.00337345	0.00259103	0.00447668	0.0038354	0.00353263	0.00504737	0.00480799	0.00418853
Cer44:1	0.0041944	0.00299191	0.00269486	0.00504111	0.00489866	0.0042244	0.00412148	0.00441986	0.00363007
Cer	0.772702	0.747146	0.569943	0.986625	0.884805	0.795358	0.952951	1.06112	0.85598
Cer d18:1/14:0	0.000208504	0.000370811	0.000217243	0.00047217	0.000394429	0.000368305	0.00035119	0.000388465	0.000314354
Cer d18:1/15:0	0.000105274	0.000108734	8.03e-05	0.000216714	0.000150612	0.000156114	0.000264293	0.000177163	0.000187619
Cer d18:1/16:0	0.0622014	0.045629	0.0404364	0.0564992	0.0638545	0.0511503	0.0766417	0.0741478	0.0640855
Cer d18:0/16:0	0.005692	0.00351391	0.00345222	0.00611689	0.00577413	0.00505368	0.00727597	0.00744611	0.00625688
Cer d18:1/17:0	0.000521327	0.000444213	0.000362078	0.000652831	0.000633794	0.000546815	0.000716971	0.000658434	0.000584547
Cer d18:1/18:0	0.0147456	0.0124941	0.0102149	0.015655	0.0133566	0.0123299	0.0144904	0.0205904	0.0149093
Cer d18:0/18:0	0.00103619	0.000640535	0.000628771	0.000842948	0.00090768	0.000744017	0.00121119	0.00120547	0.00102708
Cer d18:1/19:0	0.000588708	0.000466994	0.000395888	0.000567725	0.000655266	0.000519771	0.000482581	0.000675458	0.000492167
Cer d18:1/20:0	0.0123131	0.0121359	0.00916838	0.0140794	0.013136	0.0115665	0.0137235	0.0167923	0.0129692
Cer d18:0/20:0	0.000721035	0.00049641	0.000456542	0.00068697	0.000609971	0.0005512	0.000841264	0.000574922	0.000601879
Cer d18:1/21:0	0.00623461	0.00716417	0.00502454	0.00704611	0.0081787	0.00647054	0.00731407	0.00883425	0.00686304
Cer d18:0/21:0	0.000310481	0.000410137	0.000270232	0.000423055	0.000482606	0.000384906	0.000547398	0.000501177	0.000445644
Cer d18:1/22:0	0.146627	0.135132	0.10566	0.192394	0.171363	0.154597	0.219307	0.164901	0.163288
Cer d18:0/22:0	0.00814135	0.00678553	0.00559758	0.00878958	0.00628952	0.00640862	0.00728896	0.00872882	0.00680756
Cer d18:1/23:0	0.0811838	0.0751079	0.0586094	0.0933577	0.105179	0.084378	0.123764	0.105695	0.09752
Cer d18:0/23:0	0.00319161	0.00267501	0.00219998	0.00415222	0.00408516	0.00350089	0.00402517	0.00475658	0.00373224
Cer d18:1/24:1	0.223216	0.23181	0.170635	0.238901	0.252404	0.208805	0.267548	0.284879	0.234782
Cer d18:1/24:0	0.14822	0.135633	0.106445	0.286386	0.16777	0.193017	0.190976	0.228276	0.178182
Cer d18:0/24:1	0.00800792	0.00684919	0.00557142	0.00840808	0.00731032	0.00668032	0.00908814	0.00991146	0.00807483
Cer d18:0/24:0	0.00555912	0.0041719	0.00364913	0.00964928	0.00575525	0.00654693	0.00780948	0.00853672	0.00694714
Cer d18:1/25:1	0.00718912	0.00759401	0.00554367	0.00764028	0.00808125	0.00668165	0.010216	0.010135	0.00864915
Cer d18:1/25:0	0.0123998	0.0118675	0.00910024	0.0119441	0.0164463	0.0120659	0.0168515	0.0224733	0.0167131
Cer d18:0/25:0	0.000505932	0.000325391	0.000311746	0.000488732	0.000462489	0.000404269	0.000718987	0.000802923	0.000646812
Cer d18:1/26:1	0.00229252	0.00214643	0.00166461	0.00259586	0.00234099	0.00209816	0.00330076	0.00321173	0.00276781
Cer d18:1/26:0	0.00345897	0.00240293	0.00219821	0.00392948	0.00367909	0.00323364	0.00291974	0.00328027	0.00263501
Cer d17:0/23:0	0.00190091	0.00156904	0.00130123	0.00187847	0.00238018	0.00180993	0.002	0.0017475	0.00159269
Cer d17:1/24:0	0.000206147	0.000190722	0.000148826	0.000483786	0.00042645	0.00038685	0.000342684	0.000494467	0.000355789
Cer d17:0/24:1	0.0101129	0.00671923	0.00631205	0.00824219	0.00993578	0.00772563	0.010439	0.00950733	0.00847717
Cer d17:0/24:0	0.00226667	0.00158604	0.00144476	0.00259011	0.00196613	0.0019364	0.00220483	0.00193469	0.00175929
Cer d20:1/20:0	0.000157708	0.00014422	0.000113223	0.000196363	0.00013627	0.000141369	0.000169976	0.000155168	0.000138186
Cer d20:1/22:0	0.00115204	0.000887116	0.000764682	0.00139155	0.00140595	0.00118894	0.00109822	0.00146093	0.00108764
Cer d20:1/24:1	0.00124344	0.00122702	0.000926423	0.00149442	0.00188081	0.00143447	0.00174661	0.00159627	0.00142072
Cer d20:1/24:0	0.000735431	0.000588982	0.000496655	0.00111162	0.00121957	0.000990756	0.00120174	0.00113958	0.000995063
GluCer30:1	6.87e-05	6.33e-05	4.95e-05	9.42e-05	0.00010453	8.45e-05	7.3e-05	8.81e-05	6.85e-05
GluCer34:1	0.00127738	0.00202137	0.00123703	0.0013399	0.0019358	0.00139217	0.00180358	0.00143187	0.00137506
GluCer34:0	0.000106507	0.000115399	8.32e-05	9.21e-05	8.69e-05	7.61e-05	0.000110296	9.52e-05	8.73e-05
GluCer36:0	0.000127384	0.000138701	9.98e-05	8.09e-05	0.000126576	8.82e-05	0.000108932	9.52e-05	8.68e-05
GluCer38:1	9.17e-05	7.07e-05	6.09e-05	0.000113037	0.000113932	9.65e-05	0.00010042	0.000103509	8.67e-05
GluCer40:1	0.000392657	0.000367102	0.00028491	0.000555967	0.000548086	0.000469222	0.000496678	0.000462815	0.000407785
GluCer41:1	0.000144356	0.000159844	0.000114075	0.000237141	0.00028649	0.000222543	0.00024517	0.00020522	0.000191416
GluCer42:2	0.000287368	0.00030249	0.000221197	0.000463171	0.000398232	0.000366096	0.000467577	0.000371743	0.000356711
GluCer42:1	0.00045894	0.00054307	0.000375754	0.000632987	0.000642124	0.000541922	0.000502411	0.000588378	0.000463586
GluCer	0.00295499	0.00378198	0.00252637	0.00360941	0.00424267	0.00333726	0.00390806	0.00344203	0.00312386
GluCer d18:1/12:0	6.87e-05	6.33e-05	4.95e-05	9.42e-05	0.00010453	8.45e-05	7.3e-05	8.81e-05	6.85e-05
GluCer d18:1/16:0	0.0012704	0.00114451	0.000905589	0.0013399	0.0019358	0.00139217	0.00143187	0.00180358	0.00137506
GluCer d18:0/16:0	0.0001015	8.13e-05	6.85e-05	0.00010232	0.000127958	9.79e-05	0.000121003	0.000113	9.95e-05
GluCer d18:1/18:0	0.000116129	0.000103506	8.24e-05	0.000154127	0.000138736	0.000124467	0.000119883	0.000108932	9.72e-05
GluCer d18:1/20:0	9.17e-05	7.07e-05	6.09e-05	0.000113037	0.000113932	9.65e-05	0.00010042	0.000103509	8.67e-05
GluCer d18:1/22:0	0.000392657	0.000367102	0.00028491	0.000555967	0.000548086	0.000469222	0.000462815	0.000496678	0.000407785
GluCer d18:1/23:0	0.000144356	0.000159844	0.000114075	0.000237141	0.00028649	0.000222543	0.00024517	0.00020522	0.000191416
GluCer d18:1/24:1	0.000287368	0.00030249	0.000221197	0.000463171	0.000398232	0.000366096	0.000467577	0.000371743	0.000356711
GluCer d18:1/24:0	0.000355245	0.000388751	0.000278999	0.000632987	0.000642124	0.000541922	0.000502411	0.000588378	0.000463586
GalCer30:1	0.000435134	0.000447176	0.000330866	0.000698633	0.000481811	0.000501689	0.000407955	0.000628696	0.000440577
GalCer32:1	0.000136748	0.000114721	9.43e-05	0.000188656	0.000181806	0.000157446	0.000190604	0.000146072	0.000143088
GalCer33:1	5.91e-05	7.12e-05	4.89e-05	0.000102381	5.02e-05	6.49e-05	6.62e-05	6.44e-05	5.55e-05
GalCer34:1	0.0170818	0.0129514	0.0112625	0.0259976	0.0215519	0.0202085	0.0244506	0.0165015	0.0174046
GalCer34:0	0.000393052	0.00045978	0.000319812	0.000264431	0.000359416	0.000265135	0.000247792	0.0003346	0.000247517
GalCer36:1	0.00199646	0.00138627	0.00126852	0.00260516	0.00390251	0.00276576	0.00209355	0.00177795	0.00164539
GalCer36:0	6.58e-05	6.37e-05	4.85e-05	3.73e-05	6.34e-05	4.28e-05	3.53e-05	4.59e-05	3.45e-05
GalCer37:1	5.01e-05	5.14e-05	3.8e-05	7.13e-05	0.000116714	7.99e-05	5.06e-05	7.01e-05	5.13e-05
GalCer38:1	0.00102872	0.0007854	0.000680294	0.00138213	0.00215534	0.00150343	0.00101702	0.000987799	0.000852048
GalCer39:1	0.00034854	0.000333791	0.000255874	0.000514935	0.000276401	0.000336318	0.000437982	0.000449273	0.000377083
GalCer40:1	0.00611117	0.00570417	0.00443076	0.00879728	0.0147937	0.0100262	0.00751552	0.00715127	0.00623338
GalCer40:0	0.000161879	0.000173618	0.000125811	0.000143729	0.00014288	0.000121809	0.000126892	7.64e-05	8.64e-05
GalCer41:1	0.00260073	0.00254974	0.00193143	0.00370359	0.00778212	0.00488143	0.0038064	0.00348675	0.00309959
GalCer41:0	8e-05	6.2e-05	5.33e-05	5.15e-05	5.61e-05	4.57e-05	6.64e-05	3.15e-05	4.16e-05
GalCer42:2	0.00681075	0.00515362	0.00448664	0.0103779	0.0143167	0.0104952	0.00851429	0.0081928	0.00710051
GalCer42:1	0.00484222	0.00598129	0.00405882	0.00694583	0.011414	0.00780294	0.00637528	0.0055003	0.00504712
GalCer42:0	0.000110765	0.000121012	8.69e-05	0.000108973	9.52e-05	8.68e-05	7.81e-05	7.41e-05	6.47e-05
GalCer43:2	0.000253029	0.000310691	0.000211395	0.000251795	0.000440082	0.000294048	0.000272096	0.000275901	0.000232899
GalCer43:1	0.000301038	0.00021899	0.00019501	0.000298481	0.000645131	0.000401035	0.000361243	0.000272933	0.000269525
GalCer44:2	5.76e-05	6.76e-05	4.69e-05	9.38e-05	0.000106521	8.51e-05	9.23e-05	8.4e-05	7.49e-05
GalCer	0.0429246	0.0370076	0.0299745	0.0626354	0.078932	0.0601662	0.0562061	0.0461523	0.0435023
GalCer d18:1/12:0	0.000435134	0.000447176	0.000330866	0.000481811	0.000698633	0.000501689	0.000407955	0.000628696	0.000440577
GalCer d18:1/14:0	0.000136748	0.000114721	9.43e-05	0.000188656	0.000181806	0.000157446	0.000190604	0.000146072	0.000143088
GalCer d18:1/15:0	5.91e-05	7.12e-05	4.89e-05	5.41e-05	0.000102381	6.65e-05	6.62e-05	6.44e-05	5.55e-05
GalCer d18:1/16:0	0.0170818	0.0129514	0.0112625	0.0259976	0.0215519	0.0202085	0.0244506	0.0165015	0.0174046
GalCer d18:0/16:0	0.000301242	0.000376255	0.000254062	0.000573831	0.00047107	0.000444083	0.000344345	0.000541434	0.000376456
GalCer d18:1/18:0	0.00138627	0.00199646	0.00126852	0.00260516	0.00390251	0.00276576	0.00209355	0.00177795	0.00164539
GalCer d18:0/18:0	4.55e-05	4.75e-05	3.49e-05	7.2e-05	9.34e-05	7.03e-05	5.1e-05	6.86e-05	5.08e-05
GalCer d18:1/19:0	5.01e-05	5.14e-05	3.8e-05	7.13e-05	0.000116714	7.99e-05	5.06e-05	7.01e-05	5.13e-05
GalCer d18:1/20:0	0.00102872	0.0007854	0.000680294	0.00138213	0.00215534	0.00150343	0.00101702	0.000987799	0.000852048
GalCer d18:1/21:0	0.00034854	0.000333791	0.000255874	0.000276401	0.000514935	0.000336318	0.000437982	0.000449273	0.000377083
GalCer d18:1/22:0	0.00611117	0.00570417	0.00443076	0.00879728	0.0147937	0.0100262	0.00751552	0.00715127	0.00623338
GalCer d18:0/22:0	0.000153178	0.000141269	0.000110418	0.000191281	0.000337113	0.000224567	0.000175138	0.000171311	0.000147241
GalCer d18:1/23:0	0.00260073	0.00254974	0.00193143	0.00370359	0.00778212	0.00488143	0.0038064	0.00348675	0.00309959
GalCer d18:0/23:0	4.51e-05	5.94e-05	3.92e-05	7.62e-05	0.000150193	9.62e-05	8.86e-05	7.72e-05	7.05e-05
GalCer d18:1/24:1	0.00681075	0.00515362	0.00448664	0.0103779	0.0143167	0.0104952	0.00851429	0.0081928	0.00710051
GalCer d18:0/24:1	0.000162184	0.000158446	0.000120236	0.000238991	0.000356516	0.000253091	0.000199295	0.000203402	0.000171146
GalCer d18:1/24:0	0.004397	0.00460459	0.0033756	0.00694583	0.011414	0.00780294	0.00637528	0.0055003	0.00504712
GalCer d18:0/24:0	7.79e-05	0.000101949	6.75e-05	0.000161865	0.000260769	0.000179619	0.000143209	0.000127103	0.000114882
GalCer d18:1/25:1	0.000190429	0.000185669	0.000141037	0.000251795	0.000440082	0.000294048	0.000251795	0.000440082	0.000294048
GalCer d18:1/25:0	0.000217942	0.00021899	0.000163849	0.000298481	0.000645131	0.000401035	0.000361243	0.000272933	0.000269525
GalCer d18:1/26:1	5.76e-05	6.76e-05	4.69e-05	9.38e-05	0.000106521	8.51e-05	9.23e-05	8.4e-05	7.49e-05
LacCer34:1	0.00344264	0.00350793	0.00260647	0.00524454	0.00416219	0.00399786	0.0045636	0.00491842	0.00402986
LacCer36:1	0.000393776	0.000315836	0.000266105	0.000451235	0.000484404	0.000397647	0.000402339	0.000420131	0.00034955
LacCer38:1	0.000312368	0.000242502	0.000208076	0.00038127	0.000392401	0.00032881	0.000389592	0.000343591	0.000311603
LacCer40:1	0.000648327	0.000550764	0.000449659	0.000755014	0.000891124	0.000699609	0.000815395	0.000785712	0.000680471
LacCer41:1	0.000168196	0.000193008	0.000135452	0.000230768	0.000276181	0.000215453	0.000253652	0.0001972	0.000191612
LacCer42:2	0.00070814	0.000721463	0.000536101	0.000899701	0.00090178	0.000765629	0.00096402	0.000861531	0.000775859
LacCer42:1	0.000686844	0.000685158	0.000514501	0.000730639	0.000899798	0.000692936	0.000844301	0.000719724	0.00066471
LacCer	0.0063603	0.00621667	0.00471636	0.00869317	0.00800788	0.00709795	0.0082329	0.00824631	0.00700366
LacCer d18:1/16:0	0.00344264	0.00350793	0.00260647	0.00524454	0.00416219	0.00399786	0.0045636	0.00491842	0.00402986
LacCer d18:1/18:0	0.000393776	0.000315836	0.000266105	0.000451235	0.000484404	0.000397647	0.000402339	0.000420131	0.00034955
LacCer d18:1/20:0	0.000312368	0.000242502	0.000208076	0.00038127	0.000392401	0.00032881	0.000389592	0.000343591	0.000311603
LacCer d18:1/22:0	0.000648327	0.000550764	0.000449659	0.000755014	0.000891124	0.000699609	0.000815395	0.000785712	0.000680471
LacCer d18:1/23:0	0.000168196	0.000193008	0.000135452	0.000230768	0.000276181	0.000215453	0.000253652	0.0001972	0.000191612
LacCer d18:1/24:1	0.00070814	0.000721463	0.000536101	0.000899701	0.00090178	0.000765629	0.00096402	0.000861531	0.000775859
LacCer d18:1/24:0	0.000551436	0.000521776	0.000402454	0.000730639	0.000899798	0.000692936	0.000844301	0.000719724	0.00066471
NeuAcHex2Cer 34:1	0.00285486	0.00347911	0.00237524	0.0037895	0.00364816	0.00316101	0.00363061	0.00460181	0.00349878
NeuAcHex2Cer 40:1	0.000688121	0.000822538	0.000566497	0.000926569	0.00118637	0.000897999	0.00231281	0.00101045	0.00141238
NeuAcHex2Cer	0.00354298	0.00430165	0.00294174	0.00471607	0.00483453	0.004059	0.00594342	0.00561226	0.00491116
SM 34:1	1.74062	1.59037	1.57999	1.55408	1.50551	1.40025	1.34443	1.3474	1.06873
SM 34:0	0.166206	0.235214	0.150533	0.126892	0.122868	0.130598	0.106148	0.110147	0.102317
SM 36:2	0.0090771	0.0105684	0.00736705	0.0111061	0.0134907	0.0104536	0.013171	0.0148633	0.0119146
SM 36:1	0.100208	0.0879226	0.0705491	0.0901221	0.115087	0.0872137	0.0920158	0.104832	0.0836603
SM 38:1	0.0508176	0.0503128	0.0484832	0.0376254	0.041192	0.0391041	0.0382046	0.0329768	0.0368424
SM 41:1	0.0119115	0.108901	0.0172145	0.0121567	0.0128588	0.0108275	0.00826204	0.0453048	0.0106316
SM 42:2	0.0804439	0.0685975	0.0558905	0.083434	0.106551	0.0807438	0.0766294	0.0816108	0.0672521
SM 42:1	0.0259372	0.0325417	0.0276189	0.0257742	0.0259183	0.0248535	0.0227411	0.0182473	0.0226921
SM	2.18522	2.18443	1.95764	1.94119	1.94347	1.78404	1.7016	1.75538	1.40404
Sph d18:1	0.0115313	0.011963	0.00881036	0.0139844	0.0119989	0.0110429	0.0114378	0.0151889	0.0113164
PG34:2	0.00124684	0.00117529	0.00117861	0.0011911	0.00110017	0.00102927	0.00088271	0.000997477	0.000943655
PG36:3	0.000671579	0.000536817	0.000744265	0.000507896	0.00054446	0.000501277	0.000421768	0.000466862	0.000333236
PG36:2	0.00427907	0.00444203	0.00451907	0.0042759	0.00417147	0.00406932	0.00319176	0.00359013	0.00373921
PG36:4	0.000140537	0.000144847	0.000107019	0.000145002	0.000148547	0.000124758	0.000118463	0.000122072	0.000102227
PG38:4	0.00039401	0.000351127	0.000279426	0.000389206	0.000418014	0.000343068	0.000467649	0.000341961	0.000344085
PG38:3	0.000177712	0.000229869	0.000152843	0.000264059	0.000201855	0.000198013	0.000877742	0.000303162	0.000501884
PG	0.00690974	0.00687998	0.00698123	0.00677316	0.00658452	0.0062657	0.00596009	0.00582167	0.0059643
PG34:2(18:2/16:0)	0.00119617	0.00119841	0.000897969	0.00124684	0.00110017	0.000997477	0.00102927	0.0011911	0.000943655
PG36:3(18:2/18:1)	0.000292819	0.000295879	0.000220762	0.000323129	0.000355183	0.000288282	0.000311157	0.000341303	0.000277296
PG36:2(18:2/18:0)	0.00406932	0.00444203	0.00319176	0.0042759	0.00417147	0.00359013	0.00427907	0.00451907	0.00373921
PG36:4(16:0/20:4)	0.000140537	0.000144847	0.000107019	0.000145002	0.000148547	0.000124758	0.000118463	0.000122072	0.000102227
PG36:3(16:0/20:3)	0.000128949	0.000170983	0.000112474	0.000184768	0.000316396	0.000212995	0.000225659	0.000402962	0.000267164
PG38:4(18:0/20:4)	0.000351127	0.00039401	0.000279426	0.000389206	0.000418014	0.000343068	0.000467649	0.000341961	0.000344085
PG38:3(18:0/20:3)	0.000177712	0.000239929	0.000156615	0.000201855	0.000264059	0.000198013	0.000877742	0.000303162	0.000501884
BMP34:2(18:2_16:0)	0.000117544	0.000111681	8.6e-05	0.000143652	0.000144255	0.00012236	8.79e-05	0.000120714	8.87e-05
BMP36:3(18:2_18:1)	0.000319131	0.000253146	0.000214604	0.00043358	0.000312056	0.000316895	0.00032537	0.000305553	0.000268142
BMP	0.000436675	0.000364827	0.000300604	0.000577232	0.000456311	0.000439255	0.00041327	0.000426267	0.000356842
CL76:13(18:2)	0.0205149	0.0220321	0.0159551	0.0209026	0.0245264	0.0193073	0.0178525	0.0258595	0.0185776
CL76:12(16:1)	0.00399883	0.00428304	0.0031057	0.00471715	0.00699705	0.00497854	0.00758295	0.00856549	0.00686309
CL	0.0245137	0.0263151	0.0190608	0.0256198	0.0315235	0.0242859	0.0254354	0.034425	0.0254407

## Sheet: Sheet1
	Table. S4 Phospholipids containing PUFAs.
Phospholipids categories	Phospholipids molecular species	CY1	CY2	CY3	Mean	SD	MY1	MY2	MY3	Mean	SD
DHA-PLs	PC38:6(22:6/16:0)	0.612691	0.546181	0.434577	0.53115	0.0734875	1.46448	2.10311	1.51622	1.6946	0.289631
	PC40:7(22:6/18:1)	0.0425564	0.0414732	0.0315111	0.0385136	0.0049712	0.0886114	0.127644	0.0919087	0.102721	0.0176745
	PC40:6(22:6/18:0)	0.254004	0.25182	0.189684	0.231836	0.0298193	0.549042	0.952061	0.637969	0.713024	0.17288
	PC42:7(22:6/20:1)	0.00778424	0.00758118	0.00576203	0.00704248	0.000909203	0.0231107	0.0118349	0.0148519	0.0165991	0.00476624
	PC42:6(22:6/20:0)	0.0017944	0.00142703	0.00120803	0.00147649	0.000241924	0.008014	0.00589636	0.0059119	0.00660742	0.000994621
	PE38:7(16:1/22:6)	0.00284251	0.00281463	0.00424286	0.0033	0.000666798	0.00815473	0.00631658	0.00615031	0.00687387	0.000908243
	PE38:6(16:0/22:6)	0.242393	0.222643	0.348778	0.271271	0.055395	0.498228	0.690485	0.505203	0.564639	0.0890324
	PE40:6(18:0/22:6)	0.160674	0.165212	0.244414	0.1901	0.0384506	0.377617	0.460806	0.35633	0.398251	0.0450787
	PI38:6(16:0/22:6)	0.00161538	0.00071504	0.000873907	0.00106811	0.000392375	0.00525796	0.00587186	0.00473017	0.00528667	0.000466534
	PI40:6(18:0/22:6)	0.0037005	0.00267034	0.00238907	0.00291997	0.000563737	0.010909	0.00770727	0.00791192	0.00884274	0.00146347
EPA-PLs	PC36:5(20:5/16:0)	0.00596404	0.00626928	0.00458749	0.00560694	0.000731547	0.0476092	0.0431721	0.0385821	0.0431211	0.00368549
	PA 38:6(18:1/20:5)	0.00181629	0.00171455	0.00132407	0.0016183	0.000212162	0.00442822	0.00257498	0.00297636	0.00332652	0.000796065
ALA-PLs	PC36:5(18:3/18:2)	0.031378	0.0398157	0.0266976	0.0326304	0.00542815	0.0577313	0.0709138	0.0546742	0.0611064	0.00704628
	PE36:4(18:1/18:3)	0.0129985	0.0144774	0.020607	0.0160276	0.00329388	0.0719081	0.0269816	0.0420281	0.0469726	0.0186714
	PC36:5(20:4/16:1)	0.0357375	0.0346081	0.0263796	0.0322417	0.00417072	0.0345297	0.0381026	0.0308687	0.0345004	0.00295329
	PC36:4(20:4/16:0)	1.18381	0.981771	0.812094	0.992559	0.151945	0.998297	1.09639	0.89024	0.994974	0.0841915
	PC38:4(20:4/18:0)	1.55464	1.47567	1.13637	1.38889	0.18145	1.56565	1.40364	1.26195	1.41041	0.124077
	PI36:4(16:0/20:4)	0.0849206	0.0896717	0.0654721	0.0800215	0.0104692	0.0856761	0.0891058	0.0742823	0.0830214	0.00633612
	PI38:4(18:0/20:4)	0.390213	0.415184	0.302024	0.36914	0.048541	0.541392	0.37516	0.389534	0.435362	0.0752036
	PA 38:5(18:1/20:4)	0.00121407	0.0012132	0.000910226	0.0011125	0.000143029	0.00172747	0.00119785	0.00124326	0.00138953	0.000239679
	PA 38:4(18:0/20:4)	0.00092752	0.000828373	0.00065846	0.000804784	0.000111102	0.00108168	0.000967689	0.00087098	0.000973448	8.61122e-05
	PS 38:4(18:0/20:4)	0.00579166	0.00642975	0.00458303	0.00560148	0.00076582	0.00911122	0.0074536	0.00704005	0.00786829	0.000894954
	PI34:2(18:2/16:0)	0.180502	0.169913	0.131406	0.160607	0.0210961	0.194693	0.165727	0.153179	0.1712	0.0173842
	PI36:3(18:2/18:1)	0.038693	0.0402569	0.0296062	0.0361854	0.00469577	0.0680662	0.0425281	0.0470026	0.0525323	0.011135
	PC34:3(16:1/18:2)	0.115614	0.108439	0.0840198	0.102691	0.0135235	0.136712	0.11102	0.105286	0.117673	0.0136647
	PC36:3(18:1/18:2)	0.473933	0.403188	0.32892	0.402014	0.0592071	0.45185	0.502892	0.405765	0.453502	0.0396689
	PC36:2(18:0/18:2)	1.0404	0.898523	0.727095	0.888672	0.128094	1.01041	1.13093	0.910068	1.01714	0.0902897
	PC38:5(20:3/18:2)	0.0047182	0.00407279	0.00329662	0.00402921	0.000581174	0.00583478	0.00473021	0.00449012	0.00501837	0.000585551
	PA 36:2(18:0/18:2)	0.00249893	0.00279459	0.00198507	0.0024262	0.000334464	0.00441486	0.00259884	0.00298082	0.00333151	0.000781756

## Sheet: Sheet2
PL	CY1	CY2	CY3		CFY1	CFY2	CFY3		CMY1	CMY2	CMY3
PC32:2	0.125252	0.0981672	0.0949531	0.106124	0.089147	0.092632	0.0825216	0.0881002	0.0786302	0.0604319	0.0772561	0.0721061
PC32:1	0.961912	0.909412	0.925662	0.932329	0.795313	0.882187	0.768336	0.815279	0.549217	0.642017	0.484213	0.558483
PC32:0	0.519011	0.56707	0.40728	0.497787	0.466586	0.465841	0.396281	0.442903	0.451564	0.499146	0.404052	0.451587
PC34:3	0.769321	0.658668	0.535496	0.654495	0.848705	0.792083	0.697335	0.779374	1.61128	0.966535	1.09557	1.22446
PC34:2	15.7977	13.953	11.1565	13.6357	18.0495	15.958	14.4532	16.1536	16.5016	13.1824	12.6157	14.0999
PC34:1	27.4409	27.8645	28.4656	27.9237	26.9892	26.0105	22.7168	25.2389	21.6778	18.2501	23.9403	21.2894
PC34:0	2.9733	2.79706	2.89817	2.88951	2.40428	2.65687	2.47693	2.51269	2.15099	2.16388	2.28442	2.19976
PC36:5	0.160387	0.119016	0.104776	0.128059	0.16857	0.152176	0.136317	0.152354	0.37309	0.246508	0.263329	0.294309
PC36:4	2.19088	2.09354	1.60666	1.96369	2.42683	2.3698	2.03856	2.2784	2.16766	2.3335	1.91299	2.13805
PC36:3	1.75878	1.75252	1.31674	1.60935	1.91361	1.91273	1.62619	1.81751	2.09338	2.00373	1.74127	1.94613
PC36:2	7.44471	6.50555	5.23135	6.39387	7.28323	7.67022	6.35521	7.10289	8.68572	7.50138	6.87952	7.68887
PC36:1	6.83762	6.38474	7.47401	6.89879	6.11311	5.55908	6.27377	5.98199	4.95839	4.96068	5.84281	5.25396
PC36:0	0.657993	0.661466	0.727019	0.682159	0.599333	0.553519	0.647406	0.600086	0.494797	0.489962	0.58413	0.522963
PC38:6	1.77273	1.35332	1.17227	1.43277	1.43945	2.06415	1.48903	1.66421	4.05205	6.45611	4.46597	4.99138
PC38:5	1.62159	1.25539	1.07887	1.31861	2.36735	1.80751	1.77432	1.98306	1.65515	1.15546	1.19451	1.33504
PC38:4	3.49157	3.24834	2.52747	3.08913	3.82385	4.05829	3.34991	3.74401	2.50651	3.33783	2.48384	2.77606
PC38:3	0.740648	0.701525	0.540815	0.660996	0.788325	0.857882	0.699638	0.781949	0.573288	0.798141	0.582857	0.651429
PC38:2	0.180656	0.149784	0.123915	0.151451	0.181418	0.198627	0.161519	0.180522	0.16429	0.167255	0.140907	0.157484
PC38:1	0.0341385	0.0365652	0.0265139	0.0324059	0.0410224	0.0483978	0.0380036	0.0424746	0.0402659	0.0448854	0.0361893	0.0404469
PC40:7	0.0663863	0.0479375	0.0428714	0.0523984	0.0789007	0.0747725	0.0653111	0.0729948	0.150344	0.222292	0.15837	0.177002
PC40:6	0.591529	0.523577	0.418165	0.51109	0.595538	0.860685	0.618895	0.691706	1.2991	2.03756	1.41808	1.58491
PC40:5	0.565323	0.431516	0.373815	0.456885	0.924794	0.739505	0.707327	0.790542	0.39351	0.507083	0.382752	0.427782
PC40:4	0.169224	0.147435	0.118747	0.145135	0.249013	0.227888	0.202683	0.226528	0.112502	0.111324	0.0951262	0.106318
PC42:7	0.0121852	0.011357	0.00882831	0.0107902	0.0144895	0.0166446	0.013232	0.0147887	0.0271971	0.0158036	0.0182753	0.0204253
PC42:6	0.0098303	0.00842772	0.00684676	0.00836826	0.0124604	0.0133585	0.010973	0.012264	0.0124178	0.0112556	0.0100612	0.0112449
PC42:5	0.00235646	0.00266227	0.00188203	0.00230025	0.00578631	0.00342146	0.0039133	0.00437369	0.00132797	0.00106867	0.00101858	0.00113841
PC	76.8959	72.2826	67.3852	72.1879	78.6698	76.0468	67.8037	74.1734	72.7821	68.1664	69.1135	70.0207
LPC16:1	0.0865406	0.0845873	0.0874663	0.0861981	0.0817196	0.0787679	0.071904	0.0774638	0.0702561	0.0554854	0.0633737	0.0630384
LPC16:0	2.95876	2.68639	2.42974	2.69163	2.31557	2.39242	2.42089	2.37629	2.11693	2.0009	2.06152	2.05978
LPC18:2	0.368075	0.333945	0.263258	0.321759	0.38083	0.477354	0.364728	0.407637	0.404836	0.384428	0.335437	0.3749
LPC18:1	0.879693	0.891971	0.837867	0.869844	0.790244	0.752957	0.796799	0.78	0.691947	0.719754	0.568707	0.660136
LPC18:0	1.09046	1.09351	1.01753	1.06717	0.999802	1.01915	0.858054	0.959002	0.818989	0.826573	0.783744	0.809769
LPC20:4	0.0571016	0.058053	0.043183	0.0527792	0.0778585	0.0780766	0.0662724	0.0740692	0.0914552	0.0831184	0.0741938	0.0829224
LPC22:6	0.0228774	0.0273714	0.0188433	0.0230307	0.0362808	0.0668597	0.0438347	0.0489917	0.0782502	0.089661	0.0713623	0.0797578
LPC	5.46351	5.17583	4.69788	5.11241	4.68231	4.86558	4.62248	4.72346	4.27266	4.15992	3.95833	4.1303
				#DIV/0!				#DIV/0!				#DIV/0!
PE34:3	0.0574869	0.0562579	0.0853086	0.0663511	0.0658734	0.0573934	0.0523884	0.0585517	0.0953371	0.0634951	0.0675037	0.0754453
PE32:1	0.0477176	0.0228259	0.0529077	0.0411504	0.085207	0.0643658	0.0635684	0.0710471	0.0646716	0.0709786	0.0576513	0.0644338
PE34:2	0.907959	1.12657	1.5259	1.18681	1.26148	1.27565	1.07828	1.20514	0.981198	0.87114	0.787244	0.879861
PE34:1	2.35403	2.39911	2.65365	2.46893	2.13953	2.23911	1.95208	2.11024	1.8464	1.6918	1.92892	1.82237
PE34:0	0.235604	0.179587	0.311394	0.242195	0.149732	0.160748	0.131954	0.147478	0.176565	0.153265	0.140178	0.156669
PE36:4	0.656458	0.65994	0.987298	0.767899	0.837052	0.903852	0.739884	0.82693	0.759662	0.734086	0.634843	0.70953
PE36:3	0.346554	0.497344	0.632924	0.492274	0.536834	0.504354	0.442505	0.494564	0.539535	0.439276	0.415995	0.464935
PE36:2	1.48791	2.10135	2.69194	2.09373	1.99485	2.60428	1.95463	2.18459	2.29219	1.91624	1.78858	1.99901
PE36:1	3.19638	2.60011	2.32955	2.70868	1.87674	1.94052	2.28493	2.03406	1.66158	1.80523	1.62233	1.69638
PE38:6	0.730637	0.690989	1.06622	0.829282	1.45555	0.602302	0.874588	0.977481	1.83837	2.16587	1.7018	1.90201
PE38:5	0.619969	0.686031	0.979499	0.761833	0.927426	0.880657	0.768435	0.85884	0.768063	0.690825	0.620028	0.692972
PE38:4	2.60037	3.57624	4.63246	3.60302	3.54189	3.43371	2.96463	3.31341	3.04737	3.20507	2.65729	2.96991
PE38:3	0.415059	0.504076	0.689351	0.536162	0.542029	0.459731	0.425748	0.475836	0.4772	0.425402	0.383606	0.428736
PE40:6	0.537894	0.555627	0.820141	0.637887	0.437656	1.05597	0.634791	0.709473	1.26825	1.51856	1.18439	1.32374
PE40:5	0.399474	0.325606	0.54381	0.422963	0.642097	0.5288	0.497631	0.556176	0.414586	0.393341	0.343369	0.383765
PE40:4	0.10032	0.134668	0.176241	0.137076	0.185517	0.147755	0.141641	0.158304	0.139322	0.0780241	0.0923721	0.103239
PE42:6	0.0477469	0.0523734	0.0750902	0.0584035	0.0708981	0.0715496	0.0605403	0.0676627	0.0869924	0.0749179	0.0688119	0.0769074
PE42:5	0.0447399	0.0424021	0.0653565	0.0508328	0.0690264	0.045655	0.0487396	0.0544737	0.0861891	0.0877571	0.0739271	0.0826244			LPE18:2	0.0485281	0.0397081	0.0330885	0.0404416	0.0726131	0.0462396	0.0505124	0.0564551	0.0518347	0.0489632	0.0428391	0.047879
PE42:4	0.00452298	0.00376484	0.00621586	0.00483456	0.00934257	0.00731293	0.00707859	0.00791136	0.00370847	0.00419982	0.00336103	0.00375644			LPE18:1	0.166069	0.151036	0.152795	0.156633	0.134149	0.146731	0.13477	0.13855	0.121951	0.125915	0.102242	0.116703
PE	14.7908	16.2149	20.3253	17.1103	16.8287	16.9837	15.124	16.3122	16.5472	16.3895	14.5722	15.8363			LPE18:0	0.755457	0.714743	0.682897	0.717699	0.587527	0.634404	0.551325	0.591085	0.536934	0.497818	0.53993	0.524894
LPE16:1	0.0105391	0.00830002	0.00822099	0.00902005	0.00797305	0.00771986	0.00747528	0.00772273	0.00631855	0.00600746	0.00586238	0.00606279							0.914774				0.78609				0.689476
LPE16:0	0.518526	0.530451	0.459797	0.502925	0.435215	0.449351	0.393367	0.425978	0.351782	0.340482	0.38038	0.357548
LPE18:2	0.0485281	0.0397081	0.0330885	0.0404416	0.0726131	0.0462396	0.0505124	0.0564551	0.0518347	0.0489632	0.0428391	0.047879			LPE	1.49912	1.44424	1.3368	1.42672	1.23748	1.28445	1.13745	1.21979	1.06882	1.01919	1.07125	1.05309
LPE18:1	0.166069	0.151036	0.152795	0.156633	0.134149	0.146731	0.13477	0.13855	0.121951	0.125915	0.102242	0.116703							0.641173				0.644447				0.654719
LPE18:0	0.755457	0.714743	0.682897	0.717699	0.587527	0.634404	0.551325	0.591085	0.536934	0.497818	0.53993	0.524894
LPE	1.49912	1.44424	1.3368	1.42672	1.23748	1.28445	1.13745	1.21979	1.06882	1.01919	1.07125	1.05309
				#DIV/0!				#DIV/0!				#DIV/0!
PI 35:2	0.00143847	0.00155477	0.00112247	0.0013719	0.00204806	0.00225611	0.00182927	0.00204448	0.00183633	0.00174091	0.00152032	0.00169919
PI 34:2	0.0392974	0.033747	0.0273917	0.0334787	0.0392795	0.0441932	0.0354759	0.0396495	0.0420591	0.0436575	0.0364296	0.0407154
PI 34:1	0.0264164	0.0267544	0.025872	0.0263476	0.0245541	0.0255976	0.0255811	0.0252442	0.0185475	0.0202889	0.0145636	0.0178
PI 36:4	0.0321075	0.0308021	0.0235911	0.0288336	0.0342268	0.0331778	0.028647	0.0320172	0.0374308	0.0309661	0.0290687	0.0324885
PI 36:3	0.0219217	0.0208421	0.0160364	0.0196	0.0235591	0.0211563	0.0190041	0.0212398	0.0311216	0.0309154	0.0263657	0.0294676
PI 36:2	0.097469	0.0761036	0.0815982	0.0850569	0.0746379	0.0751125	0.0636439	0.0711314	0.0665044	0.0539669	0.0451767	0.055216
PI 36:1	0.0295312	0.0294747	0.0250775	0.0280278	0.0207394	0.02024	0.0174162	0.0194652	0.0195383	0.0190552	0.0144726	0.0176887
PI 38:6	0.00227815	0.00190516	0.00156874	0.00191735	0.003473	0.00248737	0.00253316	0.00283118	0.00530137	0.00791817	0.00561831	0.00627928
PI 38:5	0.00796113	0.00535283	0.00499274	0.00610223	0.00785734	0.00809456	0.00677956	0.00757715	0.0103366	0.00939091	0.0083842	0.00937058
PI 38:4	0.151753	0.15435	0.114788	0.140297	0.17928	0.178226	0.15194	0.169815	0.169743	0.197869	0.156235	0.174616
PI 38:3	0.100905	0.115027	0.0950057	0.103646	0.0917712	0.0932908	0.080026	0.0883627	0.0744216	0.0822355	0.0587464	0.0718011
PI 40:6	0.00280484	0.0030264	0.00218672	0.00267265	0.00740606	0.00366901	0.00470691	0.00526066	0.0236005	0.0242534	0.0203379	0.0227306
PI 40:5	0.00858035	0.00914246	0.00664606	0.00812296	0.00903567	0.0110039	0.0085168	0.00951878	0.0232631	0.015432	0.0164454	0.0183801
PI 40:4	0.00741656	0.00749038	0.0055901	0.00683235	0.0103201	0.00992116	0.00860254	0.0096146	0.00992617	0.0103698	0.00862577	0.00964056
PI 40:3	0.00171994	0.00171267	0.00128723	0.00157328	0.00216704	0.00236329	0.00192539	0.00215191	0.0025933	0.00256629	0.00219283	0.00245081
PI	0.531601	0.517285	0.432755	0.49388	0.530355	0.530789	0.456628	0.505924	0.536224	0.550626	0.444183	0.510344
				#DIV/0!				#DIV/0!				#DIV/0!
PA34:2	0.00629023	0.00454367	0.00460441	0.0051461	0.00459317	0.00423827	0.00425948	0.00436364	0.00314222	0.00411977	0.00375336	0.00367178
PA34:1	0.0246619	0.0145636	0.00983323	0.0163529	0.00960549	0.00847639	0.00807071	0.00871753	0.00620517	0.00710523	0.00719885	0.00683642
PA36:2	0.00295299	0.00344412	0.00239892	0.00293201	0.00367332	0.00799867	0.00496059	0.00554419	0.00423125	0.00264636	0.00292298	0.00326687
PA36:1	0.00417106	0.00368241	0.00294505	0.0035995	0.00415054	0.00796116	0.00514748	0.00575306	0.00480704	0.00308512	0.00335417	0.00374878
PA38:6	0.000600344	0.000640351	0.000465261	0.000568652	0.000773207	0.000763442	0.000653076	0.000729908	0.00151894	0.00114697	0.00113301	0.00126631
PA 38:5	0.00121407	0.0012132	0.000910226	0.0011125	0.00313562	0.000641988	0.00160548	0.00179436	0.00172747	0.00119785	0.00124326	0.00138953
PA38:4	0.00194854	0.00215986	0.00154065	0.00188302	0.00185916	0.00326629	0.00217832	0.00243459	0.00155696	0.00131258	0.00121956	0.00136303
PA	0.0418391	0.0302472	0.0226977	0.0315947	0.0277905	0.0333462	0.0268751	0.0293373	0.023189	0.0206139	0.0208252	0.0215427
				#DIV/0!				#DIV/0!				#DIV/0!
PS 36:4	0.00223097	0.00236774	0.00172452	0.00210774	0.00267883	0.00222426	0.00208381	0.00232897	0.00193605	0.00292117	0.00206432	0.00230718
PS 38:6	0.0029231	0.00362435	0.00245529	0.00300091	0.005607	0.00385915	0.00402312	0.00449642	0.00771271	0.00550633	0.00561809	0.00627904
PS 38:5	0.00217258	0.00164663	0.0014322	0.00175047	0.00222852	0.00204893	0.00181792	0.00203179	0.00269717	0.00243089	0.00217943	0.00243583
PS 38:4	0.0123266	0.0125495	0.00932853	0.0114015	0.0159057	0.0137084	0.012586	0.0140667	0.0142525	0.0143268	0.0121462	0.0135752
PS 38:3	0.00248901	0.00283243	0.00199554	0.00243899	0.00292656	0.00262588	0.00235979	0.00263741	0.00245017	0.0026126	0.00215168	0.00240482
PS	0.0221423	0.0230206	0.0169361	0.0206997	0.0293466	0.0244666	0.0228706	0.0255613	0.0290486	0.0277978	0.0241597	0.0270021
LPI18:0	0.00209353	0.001956	0.00151857	0.00185603	0.00180672	0.00208276	0.00165303	0.0018475	0.00166565	0.0022194	0.00165115	0.0018454
LPI20:4	0.000784549	0.000589341	0.000515209	0.0006297	0.000804672	0.000764488	0.000666893	0.000745351	0.00108601	0.0011612	0.000955062	0.00106742
LPI	0.00287808	0.00254534	0.00203378	0.00248573	0.0026114	0.00284724	0.00231992	0.00259285	0.00275166	0.0033806	0.00260621	0.00291282
LPA16:1	0.000162812	0.000158198	0.000136429	0.00015248	0.000141412	0.000170319	0.000132486	0.000148072	0.000144047	8.18e-05	8.47e-05	0.000103516
LPA16:0	0.00148195	0.00127139	0.00162963	0.00146099	0.00108788	0.00110537	0.00109961	0.00109762	0.00105182	0.00101102	0.000876708	0.00097985
LPA18:3	4.44e-05	7.76e-05	5.07e-05	5.75667e-05	4.02e-05	3.54e-05	3.21e-05	3.59e-05	4.17e-05	3.28e-05	4.3e-05	3.91667e-05
LPA18:2	0.000805216	0.000776837	0.000716877	0.00076631	0.00072075	0.000732863	0.000634828	0.000696147	0.00100363	0.000590593	0.000523428	0.000705885
LPA18:0	0.000779191	0.000839611	0.000607051	0.000741951	0.000488453	0.000418468	0.000385441	0.000430787	0.000384714	0.000501056	0.000376452	0.000420741
LPA20:4	0.000349185	0.000304406	0.000245097	0.000299563	0.000442279	0.000502998	0.000401743	0.000449007	0.000350694	0.000336469	0.000292044	0.000326402
LPA	0.00362276	0.00342805	0.00338578	0.00347886	0.00292098	0.00296542	0.00268621	0.00285754	0.00297661	0.00255374	0.00219633	0.00257556
Cer32:1	0.000208504	0.000370811	0.000217243	0.000265519	0.00047217	0.000394429	0.000368305	0.000411635	0.00035119	0.000388465	0.000314354	0.000351336
Cer33:1	0.000105274	0.000108734	8.03e-05	9.81027e-05	0.000216714	0.000150612	0.000156114	0.00017448	0.000264293	0.000177163	0.000187619	0.000209692
Cer34:1	0.0622014	0.045629	0.0404364	0.0494223	0.0564992	0.0638545	0.0511503	0.057168	0.0766417	0.0741478	0.0640855	0.071625
Cer34:0	0.00571755	0.00627993	0.00449905	0.00549884	0.00529146	0.00492512	0.00434205	0.00485288	0.00498139	0.00473671	0.00413019	0.0046161
Cer35:1	0.000521327	0.000444213	0.000362078	0.000442539	0.000652831	0.000633794	0.000546815	0.000611147	0.000716971	0.000658434	0.000584547	0.000653317
Cer36:1	0.0147456	0.0124941	0.0102149	0.0124849	0.015655	0.0133566	0.0123299	0.0137805	0.0144904	0.0205904	0.0149093	0.0166634
Cer36:0	0.00105646	0.00107709	0.000800083	0.000977879	0.000667991	0.000692135	0.000578053	0.00064606	0.000627996	0.000610993	0.00052657	0.00058852
Cer37:1	0.000588708	0.000466994	0.000395888	0.000483863	0.000567725	0.000655266	0.000519771	0.000580921	0.000482581	0.000675458	0.000492167	0.000550069
Cer38:1	0.0123131	0.0121359	0.00916838	0.0112058	0.0140794	0.013136	0.0115665	0.0129273	0.0137235	0.0167923	0.0129692	0.014495
Cer38:0	0.000730966	0.00114719	0.000704309	0.000860823	0.000539792	0.000525157	0.000452603	0.000505851	0.000532123	0.000508542	0.000442283	0.000494316
Cer39:1	0.00623461	0.00716417	0.00502454	0.00614111	0.00704611	0.0081787	0.00647054	0.00723178	0.00731407	0.00883425	0.00686304	0.00767045
Cer39:0	0.000418388	0.000566602	0.000369371	0.000451454	0.000414057	0.000245328	0.000280239	0.000313208	0.000410399	0.000475615	0.000376556	0.000420857
Cer40:1	0.146772	0.135201	0.10574	0.129237	0.192539	0.17156	0.154742	0.172947	0.165071	0.219462	0.163427	0.182653
Cer40:0	0.00937711	0.0110234	0.00765017	0.00935021	0.00754021	0.00766983	0.00646427	0.00722477	0.00650141	0.00726249	0.00584966	0.00653785
Cer41:1	0.0820438	0.0880938	0.0638016	0.0779797	0.102084	0.115541	0.0924905	0.103372	0.134591	0.115697	0.106372	0.118887
Cer41:0	0.00607024	0.00668884	0.00478465	0.00584791	0.00458668	0.00452967	0.00387444	0.00433026	0.00499548	0.00563154	0.00451648	0.00504784
Cer42:2	0.223216	0.23181	0.170635	0.208554	0.238901	0.252404	0.208805	0.23337	0.267548	0.284879	0.234782	0.262403
Cer42:1	0.16654	0.151106	0.119117	0.145587	0.30379	0.187398	0.208755	0.233314	0.211348	0.251021	0.196507	0.219625
Cer42:0	0.0059088	0.00870751	0.00548112	0.00669914	0.00554472	0.00529696	0.00460771	0.00514979	0.00557192	0.00622313	0.00501289	0.00560265
Cer43:2	0.00718912	0.00759401	0.00554367	0.0067756	0.00764028	0.00808125	0.00668165	0.00746773	0.010135	0.010216	0.00864915	0.0096667
Cer43:1	0.0123998	0.0118675	0.00910024	0.0111225	0.0119441	0.0164463	0.0120659	0.0134855	0.0168515	0.0224733	0.0167131	0.0186793
Cer43:0	0.000613784	0.00080406	0.000531691	0.000649845	0.000434875	0.000396404	0.000353294	0.000394858	0.000631441	0.000431751	0.000451856	0.000505016
Cer44:2	0.00353597	0.00337345	0.00259103	0.00316681	0.00447668	0.0038354	0.00353263	0.00394824	0.00504737	0.00480799	0.00418853	0.0046813
Cer44:1	0.0041944	0.00299191	0.00269486	0.00329372	0.00504111	0.00489866	0.0042244	0.00472139	0.00412148	0.00441986	0.00363007	0.00405714
Cer	0.772702	0.747146	0.569943	0.696597	0.986625	0.884805	0.795358	0.888929	0.952951	1.06112	0.85598	0.956684
Cer d18:1/14:0	0.000208504	0.000370811	0.000217243	0.000265519	0.00047217	0.000394429	0.000368305	0.000411635	0.00035119	0.000388465	0.000314354	0.000351336
Cer d18:1/15:0	0.000105274	0.000108734	8.03e-05	9.81027e-05	0.000216714	0.000150612	0.000156114	0.00017448	0.000264293	0.000177163	0.000187619	0.000209692
Cer d18:1/16:0	0.0622014	0.045629	0.0404364	0.0494223	0.0564992	0.0638545	0.0511503	0.057168	0.0766417	0.0741478	0.0640855	0.071625
Cer d18:0/16:0	0.005692	0.00351391	0.00345222	0.00421938	0.00611689	0.00577413	0.00505368	0.00564823	0.00727597	0.00744611	0.00625688	0.00699299
Cer d18:1/17:0	0.000521327	0.000444213	0.000362078	0.000442539	0.000652831	0.000633794	0.000546815	0.000611147	0.000716971	0.000658434	0.000584547	0.000653317
Cer d18:1/18:0	0.0147456	0.0124941	0.0102149	0.0124849	0.015655	0.0133566	0.0123299	0.0137805	0.0144904	0.0205904	0.0149093	0.0166634
Cer d18:0/18:0	0.00103619	0.000640535	0.000628771	0.000768498	0.000842948	0.00090768	0.000744017	0.000831548	0.00121119	0.00120547	0.00102708	0.00114792
Cer d18:1/19:0	0.000588708	0.000466994	0.000395888	0.000483863	0.000567725	0.000655266	0.000519771	0.000580921	0.000482581	0.000675458	0.000492167	0.000550069
Cer d18:1/20:0	0.0123131	0.0121359	0.00916838	0.0112058	0.0140794	0.013136	0.0115665	0.0129273	0.0137235	0.0167923	0.0129692	0.014495
Cer d18:0/20:0	0.000721035	0.00049641	0.000456542	0.000557996	0.00068697	0.000609971	0.0005512	0.000616047	0.000841264	0.000574922	0.000601879	0.000672688
Cer d18:1/21:0	0.00623461	0.00716417	0.00502454	0.00614111	0.00704611	0.0081787	0.00647054	0.00723178	0.00731407	0.00883425	0.00686304	0.00767045
Cer d18:0/21:0	0.000310481	0.000410137	0.000270232	0.000330283	0.000423055	0.000482606	0.000384906	0.000430189	0.000547398	0.000501177	0.000445644	0.000498073
Cer d18:1/22:0	0.146627	0.135132	0.10566	0.12914	0.192394	0.171363	0.154597	0.172785	0.219307	0.164901	0.163288	0.182499
Cer d18:0/22:0	0.00814135	0.00678553	0.00559758	0.00684149	0.00878958	0.00628952	0.00640862	0.00716257	0.00728896	0.00872882	0.00680756	0.00760845
Cer d18:1/23:0	0.0811838	0.0751079	0.0586094	0.0716337	0.0933577	0.105179	0.084378	0.0943048	0.123764	0.105695	0.09752	0.108993
Cer d18:0/23:0	0.00319161	0.00267501	0.00219998	0.00268887	0.00415222	0.00408516	0.00350089	0.00391276	0.00402517	0.00475658	0.00373224	0.00417133
Cer d18:1/24:1	0.223216	0.23181	0.170635	0.208554	0.238901	0.252404	0.208805	0.23337	0.267548	0.284879	0.234782	0.262403
Cer d18:1/24:0	0.14822	0.135633	0.106445	0.130099	0.286386	0.16777	0.193017	0.215724	0.190976	0.228276	0.178182	0.199145
Cer d18:0/24:1	0.00800792	0.00684919	0.00557142	0.00680951	0.00840808	0.00731032	0.00668032	0.00746624	0.00908814	0.00991146	0.00807483	0.00902481
Cer d18:0/24:0	0.00555912	0.0041719	0.00364913	0.00446005	0.00964928	0.00575525	0.00654693	0.00731715	0.00780948	0.00853672	0.00694714	0.00776445
Cer d18:1/25:1	0.00718912	0.00759401	0.00554367	0.0067756	0.00764028	0.00808125	0.00668165	0.00746773	0.010216	0.010135	0.00864915	0.0096667
Cer d18:1/25:0	0.0123998	0.0118675	0.00910024	0.0111225	0.0119441	0.0164463	0.0120659	0.0134855	0.0168515	0.0224733	0.0167131	0.0186793
Cer d18:0/25:0	0.000505932	0.000325391	0.000311746	0.000381023	0.000488732	0.000462489	0.000404269	0.00045183	0.000718987	0.000802923	0.000646812	0.000722907
Cer d18:1/26:1	0.00229252	0.00214643	0.00166461	0.00203452	0.00259586	0.00234099	0.00209816	0.002345	0.00330076	0.00321173	0.00276781	0.00309343
Cer d18:1/26:0	0.00345897	0.00240293	0.00219821	0.0026867	0.00392948	0.00367909	0.00323364	0.00361407	0.00291974	0.00328027	0.00263501	0.00294501
Cer d17:0/23:0	0.00190091	0.00156904	0.00130123	0.00159039	0.00187847	0.00238018	0.00180993	0.00202286	0.002	0.0017475	0.00159269	0.00178006
Cer d17:1/24:0	0.000206147	0.000190722	0.000148826	0.000181898	0.000483786	0.00042645	0.00038685	0.000432362	0.000342684	0.000494467	0.000355789	0.000397647
Cer d17:0/24:1	0.0101129	0.00671923	0.00631205	0.00771473	0.00824219	0.00993578	0.00772563	0.00863453	0.010439	0.00950733	0.00847717	0.00947449
Cer d17:0/24:0	0.00226667	0.00158604	0.00144476	0.00176582	0.00259011	0.00196613	0.0019364	0.00216422	0.00220483	0.00193469	0.00175929	0.00196627
Cer d20:1/20:0	0.000157708	0.00014422	0.000113223	0.000138384	0.000196363	0.00013627	0.000141369	0.000158001	0.000169976	0.000155168	0.000138186	0.000154443
Cer d20:1/22:0	0.00115204	0.000887116	0.000764682	0.000934611	0.00139155	0.00140595	0.00118894	0.00132881	0.00109822	0.00146093	0.00108764	0.00121559
Cer d20:1/24:1	0.00124344	0.00122702	0.000926423	0.00113229	0.00149442	0.00188081	0.00143447	0.00160323	0.00174661	0.00159627	0.00142072	0.00158787
Cer d20:1/24:0	0.000735431	0.000588982	0.000496655	0.000607023	0.00111162	0.00121957	0.000990756	0.00110732	0.00120174	0.00113958	0.000995063	0.00111213
				#DIV/0!				#DIV/0!				#DIV/0!
GluCer30:1	6.87e-05	6.33e-05	4.95e-05	6.05e-05	9.42e-05	0.00010453	8.45e-05	9.441e-05	7.3e-05	8.81e-05	6.85e-05	7.65333e-05
GluCer34:1	0.00127738	0.00202137	0.00123703	0.00151193	0.0013399	0.0019358	0.00139217	0.00155596	0.00180358	0.00143187	0.00137506	0.00153684
GluCer34:0	0.000106507	0.000115399	8.32e-05	0.000101702	9.21e-05	8.69e-05	7.61e-05	8.50333e-05	0.000110296	9.52e-05	8.73e-05	9.75987e-05
GluCer36:0	0.000127384	0.000138701	9.98e-05	0.000121962	8.09e-05	0.000126576	8.82e-05	9.85587e-05	0.000108932	9.52e-05	8.68e-05	9.69773e-05
GluCer38:1	9.17e-05	7.07e-05	6.09e-05	7.44333e-05	0.000113037	0.000113932	9.65e-05	0.000107823	0.00010042	0.000103509	8.67e-05	9.68763e-05
GluCer40:1	0.000392657	0.000367102	0.00028491	0.000348223	0.000555967	0.000548086	0.000469222	0.000524425	0.000496678	0.000462815	0.000407785	0.000455759
GluCer41:1	0.000144356	0.000159844	0.000114075	0.000139425	0.000237141	0.00028649	0.000222543	0.000248725	0.00024517	0.00020522	0.000191416	0.000213935
GluCer42:2	0.000287368	0.00030249	0.000221197	0.000270352	0.000463171	0.000398232	0.000366096	0.000409166	0.000467577	0.000371743	0.000356711	0.000398677
GluCer42:1	0.00045894	0.00054307	0.000375754	0.000459255	0.000632987	0.000642124	0.000541922	0.000605678	0.000502411	0.000588378	0.000463586	0.000518125
GluCer	0.00295499	0.00378198	0.00252637	0.00308778	0.00360941	0.00424267	0.00333726	0.00372978	0.00390806	0.00344203	0.00312386	0.00349132
GluCer d18:1/12:0	6.87e-05	6.33e-05	4.95e-05	6.05e-05	9.42e-05	0.00010453	8.45e-05	9.441e-05	7.3e-05	8.81e-05	6.85e-05	7.65333e-05
GluCer d18:1/16:0	0.0012704	0.00114451	0.000905589	0.00110683	0.0013399	0.0019358	0.00139217	0.00155596	0.00143187	0.00180358	0.00137506	0.00153684
GluCer d18:0/16:0	0.0001015	8.13e-05	6.85e-05	8.37667e-05	0.00010232	0.000127958	9.79e-05	0.000109393	0.000121003	0.000113	9.95e-05	0.000111168
GluCer d18:1/18:0	0.000116129	0.000103506	8.24e-05	0.000100678	0.000154127	0.000138736	0.000124467	0.00013911	0.000119883	0.000108932	9.72e-05	0.000108672
GluCer d18:1/20:0	9.17e-05	7.07e-05	6.09e-05	7.44333e-05	0.000113037	0.000113932	9.65e-05	0.000107823	0.00010042	0.000103509	8.67e-05	9.68763e-05
GluCer d18:1/22:0	0.000392657	0.000367102	0.00028491	0.000348223	0.000555967	0.000548086	0.000469222	0.000524425	0.000462815	0.000496678	0.000407785	0.000455759
GluCer d18:1/23:0	0.000144356	0.000159844	0.000114075	0.000139425	0.000237141	0.00028649	0.000222543	0.000248725	0.00024517	0.00020522	0.000191416	0.000213935
GluCer d18:1/24:1	0.000287368	0.00030249	0.000221197	0.000270352	0.000463171	0.000398232	0.000366096	0.000409166	0.000467577	0.000371743	0.000356711	0.000398677
GluCer d18:1/24:0	0.000355245	0.000388751	0.000278999	0.000340998	0.000632987	0.000642124	0.000541922	0.000605678	0.000502411	0.000588378	0.000463586	0.000518125
				#DIV/0!				#DIV/0!				#DIV/0!
GalCer30:1	0.000435134	0.000447176	0.000330866	0.000404392	0.000698633	0.000481811	0.000501689	0.000560711	0.000407955	0.000628696	0.000440577	0.000492409
GalCer32:1	0.000136748	0.000114721	9.43e-05	0.000115256	0.000188656	0.000181806	0.000157446	0.000175969	0.000190604	0.000146072	0.000143088	0.000159921
GalCer33:1	5.91e-05	7.12e-05	4.89e-05	5.97333e-05	0.000102381	5.02e-05	6.49e-05	7.24937e-05	6.62e-05	6.44e-05	5.55e-05	6.20333e-05
GalCer34:1	0.0170818	0.0129514	0.0112625	0.0137652	0.0259976	0.0215519	0.0202085	0.022586	0.0244506	0.0165015	0.0174046	0.0194522
GalCer34:0	0.000393052	0.00045978	0.000319812	0.000390881	0.000264431	0.000359416	0.000265135	0.000296327	0.000247792	0.0003346	0.000247517	0.000276636
GalCer36:1	0.00199646	0.00138627	0.00126852	0.00155042	0.00260516	0.00390251	0.00276576	0.00309114	0.00209355	0.00177795	0.00164539	0.00183896
GalCer36:0	6.58e-05	6.37e-05	4.85e-05	5.93333e-05	3.73e-05	6.34e-05	4.28e-05	4.78333e-05	3.53e-05	4.59e-05	3.45e-05	3.85667e-05
GalCer37:1	5.01e-05	5.14e-05	3.8e-05	4.65e-05	7.13e-05	0.000116714	7.99e-05	8.93047e-05	5.06e-05	7.01e-05	5.13e-05	5.73333e-05
GalCer38:1	0.00102872	0.0007854	0.000680294	0.000831471	0.00138213	0.00215534	0.00150343	0.0016803	0.00101702	0.000987799	0.000852048	0.000952289
GalCer39:1	0.00034854	0.000333791	0.000255874	0.000312735	0.000514935	0.000276401	0.000336318	0.000375885	0.000437982	0.000449273	0.000377083	0.000421446
GalCer40:1	0.00611117	0.00570417	0.00443076	0.00541537	0.00879728	0.0147937	0.0100262	0.0112057	0.00751552	0.00715127	0.00623338	0.00696672
GalCer40:0	0.000161879	0.000173618	0.000125811	0.000153769	0.000143729	0.00014288	0.000121809	0.000136139	0.000126892	7.64e-05	8.64e-05	9.6564e-05
GalCer41:1	0.00260073	0.00254974	0.00193143	0.00236063	0.00370359	0.00778212	0.00488143	0.00545571	0.0038064	0.00348675	0.00309959	0.00346425
GalCer41:0	8e-05	6.2e-05	5.33e-05	6.51e-05	5.15e-05	5.61e-05	4.57e-05	5.11e-05	6.64e-05	3.15e-05	4.16e-05	4.65e-05
GalCer42:2	0.00681075	0.00515362	0.00448664	0.00548367	0.0103779	0.0143167	0.0104952	0.0117299	0.00851429	0.0081928	0.00710051	0.00793587
GalCer42:1	0.00484222	0.00598129	0.00405882	0.00496078	0.00694583	0.011414	0.00780294	0.00872093	0.00637528	0.0055003	0.00504712	0.0056409
GalCer42:0	0.000110765	0.000121012	8.69e-05	0.000106226	0.000108973	9.52e-05	8.68e-05	9.6991e-05	7.81e-05	7.41e-05	6.47e-05	7.23e-05
GalCer43:2	0.000253029	0.000310691	0.000211395	0.000258372	0.000251795	0.000440082	0.000294048	0.000328642	0.000272096	0.000275901	0.000232899	0.000260299
GalCer43:1	0.000301038	0.00021899	0.00019501	0.000238346	0.000298481	0.000645131	0.000401035	0.000448216	0.000361243	0.000272933	0.000269525	0.000301234
GalCer44:2	5.76e-05	6.76e-05	4.69e-05	5.73667e-05	9.38e-05	0.000106521	8.51e-05	9.51403e-05	9.23e-05	8.4e-05	7.49e-05	8.37333e-05
GalCer	0.0429246	0.0370076	0.0299745	0.0366356	0.0626354	0.078932	0.0601662	0.0672445	0.0562061	0.0461523	0.0435023	0.0486202
GalCer d18:1/12:0	0.000435134	0.000447176	0.000330866	0.000404392	0.000481811	0.000698633	0.000501689	0.000560711	0.000407955	0.000628696	0.000440577	0.000492409
GalCer d18:1/14:0	0.000136748	0.000114721	9.43e-05	0.000115256	0.000188656	0.000181806	0.000157446	0.000175969	0.000190604	0.000146072	0.000143088	0.000159921
GalCer d18:1/15:0	5.91e-05	7.12e-05	4.89e-05	5.97333e-05	5.41e-05	0.000102381	6.65e-05	7.4327e-05	6.62e-05	6.44e-05	5.55e-05	6.20333e-05
GalCer d18:1/16:0	0.0170818	0.0129514	0.0112625	0.0137652	0.0259976	0.0215519	0.0202085	0.022586	0.0244506	0.0165015	0.0174046	0.0194522
GalCer d18:0/16:0	0.000301242	0.000376255	0.000254062	0.00031052	0.000573831	0.00047107	0.000444083	0.000496328	0.000344345	0.000541434	0.000376456	0.000420745
GalCer d18:1/18:0	0.00138627	0.00199646	0.00126852	0.00155042	0.00260516	0.00390251	0.00276576	0.00309114	0.00209355	0.00177795	0.00164539	0.00183896
GalCer d18:0/18:0	4.55e-05	4.75e-05	3.49e-05	4.26333e-05	7.2e-05	9.34e-05	7.03e-05	7.85667e-05	5.1e-05	6.86e-05	5.08e-05	5.68e-05
GalCer d18:1/19:0	5.01e-05	5.14e-05	3.8e-05	4.65e-05	7.13e-05	0.000116714	7.99e-05	8.93047e-05	5.06e-05	7.01e-05	5.13e-05	5.73333e-05
GalCer d18:1/20:0	0.00102872	0.0007854	0.000680294	0.000831471	0.00138213	0.00215534	0.00150343	0.0016803	0.00101702	0.000987799	0.000852048	0.000952289
GalCer d18:1/21:0	0.00034854	0.000333791	0.000255874	0.000312735	0.000276401	0.000514935	0.000336318	0.000375885	0.000437982	0.000449273	0.000377083	0.000421446
GalCer d18:1/22:0	0.00611117	0.00570417	0.00443076	0.00541537	0.00879728	0.0147937	0.0100262	0.0112057	0.00751552	0.00715127	0.00623338	0.00696672
GalCer d18:0/22:0	0.000153178	0.000141269	0.000110418	0.000134955	0.000191281	0.000337113	0.000224567	0.000250987	0.000175138	0.000171311	0.000147241	0.000164563
GalCer d18:1/23:0	0.00260073	0.00254974	0.00193143	0.00236063	0.00370359	0.00778212	0.00488143	0.00545571	0.0038064	0.00348675	0.00309959	0.00346425
GalCer d18:0/23:0	4.51e-05	5.94e-05	3.92e-05	4.79e-05	7.62e-05	0.000150193	9.62e-05	0.000107531	8.86e-05	7.72e-05	7.05e-05	7.87667e-05
GalCer d18:1/24:1	0.00681075	0.00515362	0.00448664	0.00548367	0.0103779	0.0143167	0.0104952	0.0117299	0.00851429	0.0081928	0.00710051	0.00793587
GalCer d18:0/24:1	0.000162184	0.000158446	0.000120236	0.000146955	0.000238991	0.000356516	0.000253091	0.000282866	0.000199295	0.000203402	0.000171146	0.000191281
GalCer d18:1/24:0	0.004397	0.00460459	0.0033756	0.00412573	0.00694583	0.011414	0.00780294	0.00872093	0.00637528	0.0055003	0.00504712	0.0056409
GalCer d18:0/24:0	7.79e-05	0.000101949	6.75e-05	8.24497e-05	0.000161865	0.000260769	0.000179619	0.000200751	0.000143209	0.000127103	0.000114882	0.000128398
GalCer d18:1/25:1	0.000190429	0.000185669	0.000141037	0.000172378	0.000251795	0.000440082	0.000294048	0.000328642	0.000251795	0.000440082	0.000294048	0.000328642
GalCer d18:1/25:0	0.000217942	0.00021899	0.000163849	0.00020026	0.000298481	0.000645131	0.000401035	0.000448216	0.000361243	0.000272933	0.000269525	0.000301234
GalCer d18:1/26:1	5.76e-05	6.76e-05	4.69e-05	5.73667e-05	9.38e-05	0.000106521	8.51e-05	9.51403e-05	9.23e-05	8.4e-05	7.49e-05	8.37333e-05
				#DIV/0!				#DIV/0!				#DIV/0!
LacCer34:1	0.00344264	0.00350793	0.00260647	0.00318568	0.00524454	0.00416219	0.00399786	0.0044682	0.0045636	0.00491842	0.00402986	0.00450396
LacCer36:1	0.000393776	0.000315836	0.000266105	0.000325239	0.000451235	0.000484404	0.000397647	0.000444429	0.000402339	0.000420131	0.00034955	0.000390673
LacCer38:1	0.000312368	0.000242502	0.000208076	0.000254315	0.00038127	0.000392401	0.00032881	0.000367494	0.000389592	0.000343591	0.000311603	0.000348262
LacCer40:1	0.000648327	0.000550764	0.000449659	0.000549583	0.000755014	0.000891124	0.000699609	0.000781916	0.000815395	0.000785712	0.000680471	0.000760526
LacCer41:1	0.000168196	0.000193008	0.000135452	0.000165552	0.000230768	0.000276181	0.000215453	0.000240801	0.000253652	0.0001972	0.000191612	0.000214155
LacCer42:2	0.00070814	0.000721463	0.000536101	0.000655235	0.000899701	0.00090178	0.000765629	0.000855703	0.00096402	0.000861531	0.000775859	0.000867137
LacCer42:1	0.000686844	0.000685158	0.000514501	0.000628834	0.000730639	0.000899798	0.000692936	0.000774458	0.000844301	0.000719724	0.00066471	0.000742912
LacCer	0.0063603	0.00621667	0.00471636	0.00576444	0.00869317	0.00800788	0.00709795	0.007933	0.0082329	0.00824631	0.00700366	0.00782762
LacCer d18:1/16:0	0.00344264	0.00350793	0.00260647	0.00318568	0.00524454	0.00416219	0.00399786	0.0044682	0.0045636	0.00491842	0.00402986	0.00450396
LacCer d18:1/18:0	0.000393776	0.000315836	0.000266105	0.000325239	0.000451235	0.000484404	0.000397647	0.000444429	0.000402339	0.000420131	0.00034955	0.000390673
LacCer d18:1/20:0	0.000312368	0.000242502	0.000208076	0.000254315	0.00038127	0.000392401	0.00032881	0.000367494	0.000389592	0.000343591	0.000311603	0.000348262
LacCer d18:1/22:0	0.000648327	0.000550764	0.000449659	0.000549583	0.000755014	0.000891124	0.000699609	0.000781916	0.000815395	0.000785712	0.000680471	0.000760526
LacCer d18:1/23:0	0.000168196	0.000193008	0.000135452	0.000165552	0.000230768	0.000276181	0.000215453	0.000240801	0.000253652	0.0001972	0.000191612	0.000214155
LacCer d18:1/24:1	0.00070814	0.000721463	0.000536101	0.000655235	0.000899701	0.00090178	0.000765629	0.000855703	0.00096402	0.000861531	0.000775859	0.000867137
LacCer d18:1/24:0	0.000551436	0.000521776	0.000402454	0.000491889	0.000730639	0.000899798	0.000692936	0.000774458	0.000844301	0.000719724	0.00066471	0.000742912
				#DIV/0!				#DIV/0!				#DIV/0!
NeuAcHex2Cer 34:1	0.00285486	0.00347911	0.00237524	0.00290307	0.0037895	0.00364816	0.00316101	0.00353289	0.00363061	0.00460181	0.00349878	0.0039104
NeuAcHex2Cer 40:1	0.000688121	0.000822538	0.000566497	0.000692385	0.000926569	0.00118637	0.000897999	0.00100365	0.00231281	0.00101045	0.00141238	0.00157855
NeuAcHex2Cer	0.00354298	0.00430165	0.00294174	0.00359546	0.00471607	0.00483453	0.004059	0.00453653	0.00594342	0.00561226	0.00491116	0.00548895
SM 34:1	1.74062	1.59037	1.57999	1.63699	1.55408	1.50551	1.40025	1.48661	1.34443	1.3474	1.06873	1.25352
SM 34:0	0.166206	0.235214	0.150533	0.183984	0.126892	0.122868	0.130598	0.126786	0.106148	0.110147	0.102317	0.106204
SM 36:2	0.0090771	0.0105684	0.00736705	0.00900417	0.0111061	0.0134907	0.0104536	0.0116835	0.013171	0.0148633	0.0119146	0.0133163
SM 36:1	0.100208	0.0879226	0.0705491	0.0862266	0.0901221	0.115087	0.0872137	0.0974742	0.0920158	0.104832	0.0836603	0.0935027
SM 38:1	0.0508176	0.0503128	0.0484832	0.0498712	0.0376254	0.041192	0.0391041	0.0393072	0.0382046	0.0329768	0.0368424	0.0360079
SM 41:1	0.0119115	0.108901	0.0172145	0.0460091	0.0121567	0.0128588	0.0108275	0.0119476	0.00826204	0.0453048	0.0106316	0.0213995
SM 42:2	0.0804439	0.0685975	0.0558905	0.0683106	0.083434	0.106551	0.0807438	0.0902431	0.0766294	0.0816108	0.0672521	0.0751641
SM 42:1	0.0259372	0.0325417	0.0276189	0.0286993	0.0257742	0.0259183	0.0248535	0.0255153	0.0227411	0.0182473	0.0226921	0.0212268
SM	2.18522	2.18443	1.95764	2.1091	1.94119	1.94347	1.78404	1.88957	1.7016	1.75538	1.40404	1.62034
				#DIV/0!				#DIV/0!				#DIV/0!
Sph d18:1	0.0115313	0.011963	0.00881036	0.0107682	0.0139844	0.0119989	0.0110429	0.0123421	0.0114378	0.0151889	0.0113164	0.0126477
				#DIV/0!				#DIV/0!				#DIV/0!
PG34:2	0.00124684	0.00117529	0.00117861	0.00120024	0.0011911	0.00110017	0.00102927	0.00110685	0.00088271	0.000997477	0.000943655	0.000941281
PG36:3	0.000671579	0.000536817	0.000744265	0.000650887	0.000507896	0.00054446	0.000501277	0.000517878	0.000421768	0.000466862	0.000333236	0.000407289
PG36:2	0.00427907	0.00444203	0.00451907	0.00441339	0.0042759	0.00417147	0.00406932	0.00417223	0.00319176	0.00359013	0.00373921	0.00350703
PG36:4	0.000140537	0.000144847	0.000107019	0.000130801	0.000145002	0.000148547	0.000124758	0.000139436	0.000118463	0.000122072	0.000102227	0.000114254
PG38:4	0.00039401	0.000351127	0.000279426	0.000341521	0.000389206	0.000418014	0.000343068	0.000383429	0.000467649	0.000341961	0.000344085	0.000384565
PG38:3	0.000177712	0.000229869	0.000152843	0.000186808	0.000264059	0.000201855	0.000198013	0.000221309	0.000877742	0.000303162	0.000501884	0.000560929
PG	0.00690974	0.00687998	0.00698123	0.00692365	0.00677316	0.00658452	0.0062657	0.00654113	0.00596009	0.00582167	0.0059643	0.00591535
PG34:2(18:2/16:0)	0.00119617	0.00119841	0.000897969	0.00109752	0.00124684	0.00110017	0.000997477	0.00111483	0.00102927	0.0011911	0.000943655	0.00105467
PG36:3(18:2/18:1)	0.000292819	0.000295879	0.000220762	0.00026982	0.000323129	0.000355183	0.000288282	0.000322198	0.000311157	0.000341303	0.000277296	0.000309919
PG36:2(18:2/18:0)	0.00406932	0.00444203	0.00319176	0.00390103	0.0042759	0.00417147	0.00359013	0.0040125	0.00427907	0.00451907	0.00373921	0.00417912
PG36:4(16:0/20:4)	0.000140537	0.000144847	0.000107019	0.000130801	0.000145002	0.000148547	0.000124758	0.000139436	0.000118463	0.000122072	0.000102227	0.000114254
PG36:3(16:0/20:3)	0.000128949	0.000170983	0.000112474	0.000137469	0.000184768	0.000316396	0.000212995	0.000238053	0.000225659	0.000402962	0.000267164	0.000298595
PG38:4(18:0/20:4)	0.000351127	0.00039401	0.000279426	0.000341521	0.000389206	0.000418014	0.000343068	0.000383429	0.000467649	0.000341961	0.000344085	0.000384565
PG38:3(18:0/20:3)	0.000177712	0.000239929	0.000156615	0.000191419	0.000201855	0.000264059	0.000198013	0.000221309	0.000877742	0.000303162	0.000501884	0.000560929
				#DIV/0!				#DIV/0!				#DIV/0!
BMP34:2(18:2_16:0)	0.000117544	0.000111681	8.6e-05	0.000105075	0.000143652	0.000144255	0.00012236	0.000136756	8.79e-05	0.000120714	8.87e-05	9.91047e-05
BMP36:3(18:2_18:1)	0.000319131	0.000253146	0.000214604	0.000262294	0.00043358	0.000312056	0.000316895	0.000354177	0.00032537	0.000305553	0.000268142	0.000299688
BMP	0.000436675	0.000364827	0.000300604	0.000367369	0.000577232	0.000456311	0.000439255	0.000490933	0.00041327	0.000426267	0.000356842	0.000398793
CL76:13(18:2)	0.0205149	0.0220321	0.0159551	0.0195007	0.0209026	0.0245264	0.0193073	0.0215788	0.0178525	0.0258595	0.0185776	0.0207632
CL76:12(16:1)	0.00399883	0.00428304	0.0031057	0.00379585	0.00471715	0.00699705	0.00497854	0.00556425	0.00758295	0.00856549	0.00686309	0.00767051
CL	0.0245137	0.0263151	0.0190608	0.0232965	0.0256198	0.0315235	0.0242859	0.027143	0.0254354	0.034425	0.0254407	0.0284337

## Sheet: 磷脂
PL	CY1	CY2	CY3	CFY1	CFY2	CFY3	CMY1	CMY2	CMY3
PC	76.8959	72.2826	67.3852	78.6698	76.0468	67.8037	72.7821	68.1664	69.1135
LPC	5.46351	5.17583	4.69788	4.68231	4.86558	4.62248	4.27266	4.15992	3.95833
PE	14.7908	16.2149	20.3253	16.8287	16.9837	15.124	16.5472	16.3895	14.5722
LPE	1.49912	1.44424	1.3368	1.23748	1.28445	1.13745	1.06882	1.01919	1.07125
PI	0.531601	0.517285	0.432755	0.530355	0.530789	0.456628	0.536224	0.550626	0.444183
PA	0.0418391	0.0302472	0.0226977	0.0277905	0.0333462	0.0268751	0.023189	0.0206139	0.0208252
PS	0.0221423	0.0230206	0.0169361	0.0293466	0.0244666	0.0228706	0.0290486	0.0277978	0.0241597
LPI	0.00287808	0.00254534	0.00203378	0.0026114	0.00284724	0.00231992	0.00275166	0.0033806	0.00260621
LPA	0.00362276	0.00342805	0.00338578	0.00292098	0.00296542	0.00268621	0.00297661	0.00255374	0.00219633
Cer	0.772702	0.747146	0.569943	0.986625	0.884805	0.795358	0.952951	1.06112	0.85598
GluCer	0.00295499	0.00378198	0.00252637	0.00360941	0.00424267	0.00333726	0.00390806	0.00344203	0.00312386
GalCer	0.0429246	0.0370076	0.0299745	0.0626354	0.078932	0.0601662	0.0562061	0.0461523	0.0435023
LacCer	0.0063603	0.00621667	0.00471636	0.00869317	0.00800788	0.00709795	0.0082329	0.00824631	0.00700366
NeuAcHex2Cer	0.00354298	0.00430165	0.00294174	0.00471607	0.00483453	0.004059	0.00594342	0.00561226	0.00491116
SM	2.18522	2.18443	1.95764	1.94119	1.94347	1.78404	1.7016	1.75538	1.40404
Sph d18:1	0.0115313	0.011963	0.00881036	0.0139844	0.0119989	0.0110429	0.0114378	0.0151889	0.0113164
PG	0.00690974	0.00687998	0.00698123	0.00677316	0.00658452	0.0062657	0.00596009	0.00582167	0.0059643
BMP	0.000436675	0.000364827	0.000300604	0.000577232	0.000456311	0.000439255	0.00041327	0.000426267	0.000356842
CL	0.0245137	0.0263151	0.0190608	0.0256198	0.0315235	0.0242859	0.0254354	0.034425	0.0254407
PL	CY1	CY2	CY3	CY
PC	76.8959	72.2826	67.3852	72.1879	99.2856	0.727073	72.7073	3.88327
PE	14.7908	16.2149	20.3253	17.1103	99.2856	0.172334	17.2334	2.34647
LPC	5.46351	5.17583	4.69788	5.11241	99.2856	0.0514919	5.14919	0.315765
SM	2.18522	2.18443	1.95764	2.1091	99.2856	0.0212428	2.12428	0.107097
LPE	1.49912	1.44424	1.3368	1.42672	99.2856	0.0143698	1.43698
Cer	0.772702	0.747146	0.569943	0.696597	99.2856	0.00701609	0.701609
PI	0.531601	0.517285	0.432755	0.49388	99.2856	0.00497434	0.497434
GalCer	0.0429246	0.0370076	0.0299745	0.0366356	99.2856	0.000368992	0.0368992
PA	0.0418391	0.0302472	0.0226977	0.0315947	99.2856	0.00031822	0.031822
CL	0.0245137	0.0263151	0.0190608	0.0232965	99.2856	0.000234642	0.0234642
PS	0.0221423	0.0230206	0.0169361	0.0206997	99.2856	0.000208486	0.0208486
Sph d18:1	0.0115313	0.011963	0.00881036	0.0107682	99.2856	0.000108457	0.0108457
PG	0.00690974	0.00687998	0.00698123	0.00692365	99.2856	6.97347e-05	0.00697347
LacCer	0.0063603	0.00621667	0.00471636	0.00576444	99.2856	5.80592e-05	0.00580592
LPA	0.00362276	0.00342805	0.00338578	0.00347886	99.2856	3.50389e-05	0.00350389
NeuAcHex2Cer	0.00354298	0.00430165	0.00294174	0.00359546	99.2856	3.62133e-05	0.00362133
GluCer	0.00295499	0.00378198	0.00252637	0.00308778	99.2856	3.11e-05	0.00311
LPI	0.00287808	0.00254534	0.00203378	0.00248573	99.2856	2.50362e-05	0.00250362
BMP	0.000436675	0.000364827	0.000300604	0.000367369	99.2856	3.70012e-06	0.000370012
							1.34881
PL	CFY1	CFY2	CFY3	CFY
PC	78.6698	76.0468	67.8037	74.1734	99.9036	0.74245	74.245	4.62964
PE	16.8287	16.9837	15.124	16.3122	99.9036	0.163279	16.3279	0.842506
LPC	4.68231	4.86558	4.62248	4.72346	99.9036	0.0472802	4.72802	0.103424
SM	1.94119	1.94347	1.78404	1.88957	99.9036	0.0189139	1.89139	0.0746241
LPE	1.23748	1.28445	1.13745	1.21979	99.9036	0.0122097	1.22097
Cer	0.986625	0.884805	0.795358	0.888929	99.9036	0.00889787	0.889787
PI	0.530355	0.530789	0.456628	0.505924	99.9036	0.00506413	0.506413
GalCer	0.0626354	0.078932	0.0601662	0.0672445	99.9036	0.000673094	0.0673094
PS	0.0293466	0.0244666	0.0228706	0.0255613	99.9036	0.000255859	0.0255859
PA	0.0277905	0.0333462	0.0268751	0.0293373	99.9036	0.000293656	0.0293656
CL	0.0256198	0.0315235	0.0242859	0.027143	99.9036	0.000271692	0.0271692
Sph d18:1	0.0139844	0.0119989	0.0110429	0.0123421	99.9036	0.00012354	0.012354
LacCer	0.00869317	0.00800788	0.00709795	0.007933	99.9036	7.94066e-05	0.00794066
PG	0.00677316	0.00658452	0.0062657	0.00654113	99.9036	6.54744e-05	0.00654744
NeuAcHex2Cer	0.00471607	0.00483453	0.004059	0.00453653	99.9036	4.54091e-05	0.00454091
GluCer	0.00360941	0.00424267	0.00333726	0.00372978	99.9036	3.73338e-05	0.00373338
LPA	0.00292098	0.00296542	0.00268621	0.00285754	99.9036	2.86029e-05	0.00286029
LPI	0.0026114	0.00284724	0.00231992	0.00259285	99.9036	2.59536e-05	0.00259536
BMP	0.000577232	0.000456311	0.000439255	0.000490933	99.9036	4.91407e-06	0.000491407
							1.58669
PL	CMY1	CMY2	CMY3	CMY
PC	72.7821	68.1664	69.1135	70.0207	94.2946	0.742574	74.2574	1.99052
PE	16.5472	16.3895	14.5722	15.8363	94.2946	0.167945	16.7945	0.896158
LPC	4.27266	4.15992	3.95833	4.1303	94.2946	0.0438021	4.38021
SM	1.7016	1.75538	1.40404	1.62034	94.2946	0.0171838	1.71838
LPE	1.06882	1.01919	1.07125	1.05309	94.2946	0.0111681	1.11681
Cer	0.952951	1.06112	0.85598	0.956684	94.2946	0.0101457	1.01457
PI	0.536224	0.550626	0.444183	0.510344	94.2946	0.00541223	0.541223
GalCer	0.0562061	0.0461523	0.0435023	0.0486202	94.2946	0.00051562	0.051562
PS	0.0290486	0.0277978	0.0241597	0.0270021	94.2946	0.000286359	0.0286359
CL	0.0254354	0.034425	0.0254407	0.0284337	94.2946	0.000301541	0.0301541
PA	0.023189	0.0206139	0.0208252	0.0215427	94.2946	0.000228462	0.0228462
Sph d18:1	0.0114378	0.0151889	0.0113164	0.0126477	94.2946	0.00013413	0.013413
LacCer	0.0082329	0.00824631	0.00700366	0.00782762	94.2946	8.30125e-05	0.00830125
PG	0.00596009	0.00582167	0.0059643	0.00591535	94.2946	6.27327e-05	0.00627327
NeuAcHex2Cer	0.00594342	0.00561226	0.00491116	0.00548895	94.2946	5.82106e-05	0.00582106
GluCer	0.00390806	0.00344203	0.00312386	0.00349132	94.2946	3.70257e-05	0.00370257
LPA	0.00297661	0.00255374	0.00219633	0.00257556	94.2946	2.7314e-05	0.0027314
LPI	0.00275166	0.0033806	0.00260621	0.00291282	94.2946	3.08907e-05	0.00308907
BMP	0.00041327	0.000426267	0.000356842	0.000398793	94.2946	4.22923e-06	0.000422923
							1.73275
