# Supplementary material for: Characterization of phospholipid profiles of egg yolks: Newly classified plasmalogens, distribution of polyunsaturated fatty acids, and the effects of dietary enrichment
Source: Food Chem X. 2024 Dec 19;25:102105. doi: 10.1016/j.fochx.2024.102105 (PMC11732495; doi:10.1016/j.fochx.2024.102105)
Supplement: Supplementary Table S6 — Identification of 31 SDPs between CY and MY groups. [file mmc7.xlsx]

## Sheet: oplsda_vipCFY
Table. S6 Identification of 31 SDPs between CY and MY groups.
	VIP	FC	log2(FC)	P	CY1	CY2	CY3	MY1	MY2	MY3	KEGG
PC36:5(20:5/16:0)+A3:A33A1A3:AA3:A33	1.40591	7.6907	2.9431	0.00014604	0.00596404	0.00626928	0.00458749	0.0476092	0.0431721	0.0385821	C00157
PI 40:6	1.40493	8.5049	3.0883	8.4606e-05	0.00280484	0.0030264	0.00218672	0.0236005	0.0242534	0.0203379	C00626
PE34:2(18:1/16:1)	1.39772	0.59249	-0.75514	0.00029724	0.0342056	0.0359737	0.0351124	0.0193149	0.0229485	0.0201208	C00350
PC34:0	1.38835	0.76129	-0.39348	0.00048572	2.9733	2.79706	2.89817	2.15099	2.16388	2.28442	C00157
PI38:6(16:0/22:6)	1.38705	4.9496	2.3073	0.00061091	0.00161538	0.00071504	0.000873907	0.00525796	0.00587186	0.00473017	C00626
LPC18:0	1.38066	0.7588	-0.3982	0.0007909	0.0228774	0.0273714	0.0188433	0.0782502	0.089661	0.0713623	C04230
LPC22:6	1.38022	3.4631	1.7921	0.00064438	1.09046	1.09351	1.01753	0.818989	0.826573	0.783744	C04230
PC42:6(22:6/20:0)	1.37586	4.4751	2.1619	0.0020909	0.0017944	0.00142703	0.00120803	0.008014	0.00589636	0.0059119	C00157
LPE18:0	1.36713	0.73136	-0.45135	0.0015212	0.755457	0.714743	0.682897	0.536934	0.497818	0.53993	C04438
SM 38:1	1.36499	0.72202	-0.46989	0.0012835	0.0508176	0.0503128	0.0484832	0.0382046	0.0329768	0.0368424	C00550
PC32:1	1.36119	0.59902	-0.73933	0.0015064	0.961912	0.909412	0.925662	0.549217	0.642017	0.484213	C00157
PG34:2	1.35794	0.78424	-0.35063	0.0030797	0.00124684	0.00117529	0.00117861	0.00088271	0.000997477	0.000943655	C00344
PC 40:7(18:1p/22:6)	1.35286	2.3279	1.2191	0.0011207	0.0421585	0.051546	0.0424181	0.0743417	0.0456885	0.0302241	C00958
LPE16:0	1.35181	0.71094	-0.49221	0.0042625	0.518526	0.530451	0.459797	0.351782	0.340482	0.38038	C04438
PC40:6(20:4/20:2)	1.34778	0.39488	-1.3405	0.0036606	0.0193336	0.0177084	0.0138908	0.00647595	0.00763791	0.00599839	C00157
PE38:6	1.34511	2.2936	1.1976	0.0041441	0.730637	0.690989	1.06622	1.83837	2.16587	1.7018	C00350
CL76:12(16:1)	1.34329	2.0208	1.0149	0.003103	0.00399883	0.00428304	0.0031057	0.00758295	0.00856549	0.00686309	C05980
Cer d20:1/24:0	1.33702	1.8321	0.8735	0.0054961	0.0037005	0.00267034	0.00238907	0.010909	0.00770727	0.00791192	C00195
PG36:2	1.33681	0.79463	-0.33164	0.0070313	0.000735431	0.000588982	0.000496655	0.00120174	0.00113958	0.000995063	C00344
PI40:5(18:0/22:5)	1.33583	2.2161	1.148	0.0067409	0.00427907	0.00444203	0.00451907	0.00319176	0.00359013	0.00373921	C00626
PA38:6	1.3317	2.2269	1.155	0.0070255	0.0184631	0.0157872	0.0128438	0.0414416	0.0317972	0.0311265	C00416
PE34:1	1.32149	0.73812	-0.43807	0.0051281	0.000600344	0.000640351	0.000465261	0.00151894	0.00114697	0.00113301	C00350
PE36:1(18:0/18:1)	1.32079	0.70339	-0.50761	0.007277	1.10813	1.13863	0.941136	0.763349	0.754823	0.724153	C00350
PE40:6	1.32059	2.0752	1.0532	0.0072037	0.537894	0.555627	0.820141	1.26825	1.51856	1.18439	C00350
PE38:7(16:1/22:6)	1.32056	2.083	1.0587	0.010942	0.00284251	0.00281463	0.00424286	0.00815473	0.00631658	0.00615031	C00350
PC38:6(22:6/16:0)	1.3174	3.1904	1.6738	0.0053056	0.612691	0.546181	0.434577	1.46448	2.10311	1.51622	C00157
PE40:6(18:0/22:6)	1.31633	2.095	1.0669	0.0076608	0.160674	0.165212	0.244414	0.377617	0.460806	0.35633	C00350
PE34:2(18:2/16:0)	1.31546	0.62924	-0.66831	0.0086354	0.50415	0.567088	0.461396	0.307047	0.369724	0.287627	C00350
PC32:2(16:1/16:1)	1.31297	0.56192	-0.83157	0.0075189	0.00204823	0.00191728	0.00173047	0.000674031	0.0011927	0.00140005	C00157
PC40:7	1.30948	3.378	1.7562	0.0064156	0.0663863	0.0479375	0.0428714	0.150344	0.222292	0.15837	C00157
PI 38:6	1.30506	3.275	1.7115	0.0068193	0.00227815	0.00190516	0.00156874	0.00530137	0.00791817	0.00561831	C00626
