# Supplementary material for: Characterization of phospholipid profiles of egg yolks: Newly classified plasmalogens, distribution of polyunsaturated fatty acids, and the effects of dietary enrichment
Source: Food Chem X. 2024 Dec 19;25:102105. doi: 10.1016/j.fochx.2024.102105 (PMC11732495; doi:10.1016/j.fochx.2024.102105)
Supplement: Supplementary Table S7 — Metabolic pathways identified from SDPs. [file mmc8.xlsx]

## Sheet: Sheet1
Table. S7 Metabolic pathways identified from SDPs.
Pathway Annotation	p-value	-lg(p-value)
Glycerophospholipid metabolism	6.1796e-11	10.209
Sphingolipid metabolism	0.013175	1.8802
Linoleic acid metabolism	0.028282	1.5485
alpha-Linolenic acid metabolism	0.072057	1.1423
Glycosylphosphatidylinositol (GPI)-anchor biosynthesis	0.082723	1.0824
Glycerolipid metabolism	0.088015	1.0554
Arachidonic acid metabolism	0.2256	0.64666
